# Supplementary material for: Nucleolar GTPase Bms1 displaces Ttf1 from RFB-sites to balance progression of rDNA transcription and replication
Source: J Mol Cell Biol. 2021 Nov 13;13(12):902–17. doi: 10.1093/jmcb/mjab074 (PMC8800533; doi:10.1093/jmcb/mjab074)
Supplement: mjab074_Supplementary_Data [file mjab074_supplementary_data.zip]

Archive with 3 entries (3 files):
- Supplementary material.pdf
- Supplementary Table S1.xlsx
- Supplementary Table S2.xlsx
