# Supplementary material for: Nucleolar GTPase Bms1 displaces Ttf1 from RFB-sites to balance progression of rDNA transcription and replication
Source: J Mol Cell Biol. 2021 Nov 13;13(12):902–17. doi: 10.1093/jmcb/mjab074 (PMC8800533; doi:10.1093/jmcb/mjab074)
Supplement: mjab074_Supplementary_Data [file mjab074_supplementary_data.zip › Supplementary Table S1.xlsx]

## Sheet: Supplymentary Table S1
Supplementary Table S1 List of the 453 downregulated genes in bms1lzju1.
gene	mean1	mean2	log2FoldChange	Regulation	pvalue	FDR	cas-1	cas-2	cas-3	WT-1	WT-2	WT-3
bco2l	0.238813	2.17221	-3.13533	Down	2.24325e-07	2.43864e-05	0.256727	0.367918	0.091793	2.86464	2.33655	1.31544
CABZ01068499.1	0.0881157	4.66755	-5.46711	Down	4.61459e-10	1.17528e-07	0.264347	0	0	6.78538	5.79263	1.42464
bco1l	0.478057	1.36855	-1.87038	Down	0.00392572	0.0467758	0.560708	0.704482	0.168981	1.78494	1.71165	0.609059
ifi30	10.3366	27.8334	-1.64861	Down	5.98905e-05	0.00215977	12.791	7.63236	10.5864	26.6688	31.8312	25.0002
col6a2	17.4713	35.1768	-1.21104	Down	0.00393995	0.0468664	9.46128	17.6358	25.3167	32.1344	35.0663	38.3298
zgc:165423	1.53975	7.65718	-2.31438	Down	0.00111775	0.0190579	2.60265	1.72057	0.296025	11.5809	7.83376	3.55694
pm20d1.1	0.283682	3.86191	-4.22037	Down	2.06621e-05	0.000956795	0.456602	0.21298	0.181464	6.97896	4.44862	0.158171
si:ch211-194p6.10	0.142111	1.87226	-4.3844	Down	3.32724e-06	0.000236486	0.321334	0.030619	0.074381	1.97413	2.61553	1.02711
hapln3	2.19651	5.31663	-1.51136	Down	0.000937412	0.017028	2.85985	1.93135	1.79833	4.06997	6.13791	5.74201
zgc:136908	1.47716	16.3369	-3.57079	Down	6.91443e-09	1.15793e-06	2.47976	1.48009	0.471632	20.023	15.1813	13.8063
pdpk1a	0.395722	2.03829	-2.69325	Down	0.00184555	0.0274475	0.499017	0.373396	0.314752	3.76348	1.64855	0.702841
si:ch211-255g12.6	0.156246	3.2997	-3.32012	Down	0.000119236	0.00388921	0.280365	0	0.188373	5.33474	3.73262	0.831729
slc25a55b	1.90425	5.86948	-1.78179	Down	0.0006161	0.0126161	0.539655	2.56047	2.61261	5.26925	6.27844	6.06076
si:dkey-183j2.10	0.841851	20.8916	-4.72316	Down	6.38653e-16	1.30126e-12	0.984275	0.943465	0.597812	25.8388	28.7082	8.12791
atoh1c	0.432615	2.74476	-3.03899	Down	1.74335e-05	0.000829278	0.073751	0.755143	0.468951	2.36434	3.01776	2.85218
si:ch211-235m3.5	1.717	4.90264	-2.37285	Down	2.1237e-06	0.000165258	1.8804	1.93895	1.33166	4.46429	5.84777	4.39587
cpa5	7.62637	873.746	-7.14291	Down	1.66573e-13	1.07176e-10	10.4068	10.4739	1.99847	1240.21	1270.27	110.754
mpeg1.1	2.06728	5.36112	-1.48155	Down	0.000524459	0.0113057	2.37763	2.1603	1.6639	5.73875	6.45589	3.88873
zgc:123278	0	1.09538	-7.85023	Down	1.35664e-05	0.000691039	0	0	0	1.3863	1.89984	0
ggact.2	2.46071	7.40767	-1.62887	Down	0.00358807	0.0442179	2.6093	3.98722	0.785618	5.66818	7.31097	9.24385
anpepa	0.379596	1.76979	-2.42408	Down	0.00214763	0.0306715	0.586401	0.431805	0.120582	2.80975	2.18462	0.314988
PCMTD2 (1 of many)	0.873543	2.77084	-1.76679	Down	0.000618161	0.0126291	0.448309	0.747425	1.4249	4.02854	2.25902	2.02496
rspo4	0.454611	1.80557	-2.07735	Down	0.00415967	0.0479432	0.228023	1.02893	0.106884	1.78787	1.39106	2.23778
ch25hl1.2	0.221489	1.02389	-2.26834	Down	0.00125221	0.0206589	0.176396	0.316097	0.171974	1.21233	1.2598	0.599538
si:dkey-180p18.9	8.07316	32.9865	-2.21938	Down	5.70214e-05	0.00207867	12.1273	7.28523	4.80698	46.9874	37.6123	14.3599
pla2g1b	0.0348563	28.9803	-9.35211	Down	1.31869e-12	6.42151e-10	0.055422	0.049147	0	49.6332	36.5347	0.773131
habp2	0.765062	2.70586	-1.93025	Down	2.95352e-05	0.00125371	0.623119	0.923417	0.748649	2.45283	2.43251	3.23224
spp1	1.37578	10.1092	-2.9326	Down	2.22251e-05	0.00101761	1.97463	1.64852	0.5042	13.7465	14.2957	2.28526
mkxb	0.634615	2.29384	-1.9678	Down	0.000209745	0.00600501	0.657368	0.658145	0.588331	1.83101	1.66751	3.38301
rgra	0.811102	2.44122	-1.63327	Down	0.00193467	0.0284271	0.422832	0.721435	1.28904	3.37779	1.8544	2.09145
slc28a1	0.0446613	2.77657	-7.09696	Down	0.000493037	0.0107324	0.054619	0.032307	0.047058	4.68489	3.18323	0.461595
si:dkey-206f10.1	0.150991	1.20308	-3.99158	Down	5.05578e-05	0.00191353	0.186047	0.083469	0.183457	2.8102	0.50174	0.297304
agmo	1.18052	6.88051	-2.78261	Down	3.77706e-06	0.000263855	1.73502	1.2579	0.548654	9.83969	8.56311	2.23874
CR318588.2	0.260255	4.54234	-4.31897	Down	4.62831e-06	0.000317871	0.105391	0.062305	0.61307	6.09853	6.85646	0.672022
cyp4v8	0.829597	3.95803	-2.24509	Down	0.000211397	0.00600965	0.361328	1.55704	0.570426	4.35224	4.55594	2.96592
scinla	17.9821	70.4179	-2.04871	Down	1.27598e-06	0.000107578	21.9963	16.3159	15.6342	56.1781	68.0048	87.0709
psme4a	0.364428	3.26929	-3.96355	Down	2.28086e-05	0.00103587	0.24512	0.54213	0.306033	6.20941	3.07187	0.526589
mep1b	0	1.30045	-9.52236	Down	4.18592e-07	4.09383e-05	0	0	0	2.21348	1.68789	0
2021-09-04	0.291757	1.18505	-2.25597	Down	0.000305671	0.00775274	0.125879	0.237299	0.512093	2.52098	0.756616	0.27756
adhfe1	4.63347	9.09164	-1.12675	Down	0.00422941	0.0483672	3.75755	4.71262	5.43024	10.0414	9.48514	7.74841
slc15a2	0.352769	1.24873	-1.7166	Down	0.00211196	0.0303037	0.223257	0.531817	0.303232	1.16879	1.20554	1.37185
zgc:193593	0	5.18657	-4.23683	Down	0.00376705	0.0455254	0	0	0	10.7457	4.20688	0.607151
aqp8a.1	14.7974	64.3327	-2.18814	Down	1.94493e-07	2.16153e-05	17.5686	15.874	10.9495	68.7709	64.6898	59.5373
aqp12	0.945497	8.61701	-3.52728	Down	6.50103e-07	5.84376e-05	0.197787	0.541129	2.09757	7.17346	10.3942	8.28335
cel.1	0.485653	98.4664	-7.16077	Down	5.92928e-15	6.58959e-12	0.757556	0.480332	0.219071	173.216	112.264	9.91859
mao	3.19371	7.129	-1.30096	Down	0.000999621	0.0179184	2.80221	2.88004	3.89887	8.34547	7.20846	5.83306
CABZ01044746.1	0.203352	1.28933	-2.86162	Down	6.67574e-08	8.41349e-06	0.252161	0.238975	0.118921	1.2776	1.42292	1.16746
ubxn6	12.5879	32.1538	-1.40354	Down	0.000977415	0.0176237	13.4117	13.0361	11.3159	45.939	30.1042	20.4184
LO018107.1	0	1.04867	-4.66398	Down	0.00103073	0.0182619	0	0	0	2.05644	1.08957	0
cplx4a	1.84541	11.4525	-2.72718	Down	3.96157e-06	0.000275172	1.72642	1.23659	2.57321	23.0183	7.41364	3.92561
zgc:136461	0.156179	88.6547	-8.84218	Down	4.51298e-09	8.35927e-07	0.468536	0	0	129.147	133.765	3.05196
lrrc30a	0.357221	1.32473	-2.23502	Down	0.000397549	0.00925721	0.211352	0.498833	0.361478	1.15205	1.30986	1.51229
rcvrna	5.96804	17.9684	-2.12268	Down	0.000691996	0.0137109	4.47565	3.34841	10.08	29.5239	13.7789	10.6023
agxtb	16.2095	60.0306	-1.8342	Down	0.00300468	0.0389524	22.615	22.6671	3.34643	75.2699	63.4306	41.3912
CR936442.1	2.99385	20.341	-2.8677	Down	1.02309e-09	2.40524e-07	2.56446	2.68751	3.72957	25.2986	25.4386	10.2858
tns3.2	5.53728	10.9903	-1.38806	Down	0.000908293	0.0167592	6.086	7.24327	3.28258	12.5008	12.8844	7.58575
si:dkey-91i10.3	0.399674	1.39724	-1.84361	Down	0.00115284	0.0194931	0.447765	0.530854	0.220404	1.4111	1.54316	1.23745
acsl1b	2.18007	3.36251	-1.66596	Down	0.00047097	0.0104304	1.95837	2.28085	2.30098	3.0443	3.36746	3.67577
pyroxd2	0.2071	1.11971	-2.05145	Down	0.00098292	0.0176709	0.165547	0.180906	0.274848	0.656099	1.11443	1.58859
opn1sw1	3.26243	30.0821	-3.27737	Down	2.90477e-10	7.55549e-08	4.82303	2.23122	2.73304	45.6478	26.5734	18.0252
prss1	4.97561	645.716	-7.00464	Down	2.29401e-11	8.01265e-09	8.60667	5.16211	1.15805	984.154	904.198	48.7976
med30	12.8283	29.2525	-1.31605	Down	0.00287047	0.0376923	16.2506	11.1126	11.1218	37.4407	32.3813	17.9355
CABZ01077121.1	0.425183	2.32058	-2.31839	Down	6.0589e-05	0.00217214	0.555031	0.408146	0.312373	3.85069	1.91689	1.19417
tnni2a.2	2.00581	6.10804	-1.70655	Down	2.0521e-05	0.000953876	1.84839	1.79877	2.37028	5.2963	6.10984	6.91798
gabra4	0.169031	1.01991	-2.81148	Down	6.41913e-06	0.000390417	0.179558	0.153569	0.173966	1.45852	1.1456	0.45561
zgc:153968	1.08036	6.2628	-2.67702	Down	0.0036289	0.0444968	0.95134	2.01104	0.278689	7.5518	10.8119	0.424673
cabp5b	2.64822	11.1795	-2.2235	Down	0.000330027	0.00820877	3.36395	2.08446	2.49625	23.7485	5.55326	4.2368
si:ch1073-155h21.2	0.644977	2.82035	-2.27926	Down	0.000572948	0.0120805	0.770303	0.513599	0.651029	6.01882	1.63919	0.803053
zgc:136472	0.467906	5.53145	-3.65413	Down	5.53904e-09	9.71502e-07	0.319346	0.735168	0.349205	7.62011	7.05365	1.92057
pde6c	0.67726	6.87519	-3.3739	Down	1.75637e-06	0.000139426	1.15428	0.425448	0.452048	14.6781	3.99186	1.95566
CABZ01086812.1	0.512624	3.87553	-2.98818	Down	4.71516e-05	0.00181267	0.80246	0.391586	0.343826	6.57058	4.14899	0.907028
si:ch73-364h19.2	0.342129	1.88273	-2.34994	Down	0.00016811	0.00516367	0.241449	0.482226	0.302713	2.75795	2.08834	0.801904
AL935210.1	8.96614	22.5635	-3.89655	Down	5.00285e-07	4.7046e-05	1.25127	9.35146	16.2957	8.0378	10.2812	49.3714
tm4sf5	0.114068	2.8952	-4.40423	Down	6.78151e-07	6.05138e-05	0.078266	0.223847	0.04009	4.28058	3.91991	0.485116
meltf	0.889094	5.20845	-2.66605	Down	1.0101e-05	0.000551269	1.12157	0.842641	0.703074	7.27445	6.9612	1.3897
si:ch211-246m6.4	1.36262	4.14736	-1.73052	Down	0.00046772	0.0103831	1.03091	1.48935	1.56761	5.77633	2.86205	3.8037
dpep1	0.318994	1.67834	-2.60434	Down	0.000502514	0.0108923	0.358743	0.448022	0.150216	3.0623	1.46153	0.511179
cd82b	8.39244	20.7015	-1.53082	Down	0.000166406	0.00513717	9.20064	6.99544	8.98124	12.3414	25.6177	24.1452
prodhb	0.446506	2.66647	-2.52611	Down	2.13585e-06	0.000165258	0.550546	0.506586	0.282387	3.99558	2.60627	1.39756
rilp	2.15035	5.3087	-1.41619	Down	0.00110536	0.0190481	2.22437	2.28565	1.94102	7.37885	4.6431	3.90414
si:ch1073-291c23.2	2.02272	15.1509	-3.07719	Down	1.92902e-09	4.13725e-07	1.54567	3.08734	1.43515	14.9854	16.9424	13.5249
tdo2b	0.346826	10.0603	-4.86999	Down	0.000195893	0.00573835	0.259184	0.302802	0.478493	21.8506	8.0388	0.291521
si:dkeyp-4c4.1	0.14049	1.66985	-3.33877	Down	1.12785e-05	0.000599475	0.128824	0.269621	0.023024	0.647229	0.610921	3.75141
cbln2a	0.920962	3.20109	-1.93666	Down	0.000696435	0.0137766	1.2355	0.590803	0.936584	3.72617	3.72351	2.15359
ifitm5	0.418555	1.89912	-2.44151	Down	0.00419884	0.0481076	0.241168	0.45283	0.561666	1.01179	2.15539	2.53017
slc24a2	0.592283	1.59466	-2.4423	Down	0.00160571	0.0247736	0.667558	0.465145	0.644146	3.04568	1.04359	0.694716
spsb3b	0.106029	1.4742	-4.23086	Down	0.000458224	0.0102409	0.09543	0	0.222656	2.74455	1.62218	0.055885
rdh8a	5.09568	13.6609	-1.66221	Down	0.000346834	0.00842985	3.99281	6.56636	4.72788	9.97816	11.3679	19.6368
tkta	1.65326	15.7242	-3.38066	Down	2.18594e-09	4.60744e-07	1.95226	1.43369	1.57382	26.0141	16.1522	5.00645
dio1	0.414904	1.41302	-1.86401	Down	0.00427237	0.048631	0.374429	0.419045	0.451237	1.8586	1.38856	0.991908
sema3d	3.60669	7.87069	-1.19594	Down	0.00402498	0.0475415	2.30966	3.05582	5.45459	7.8705	8.30488	7.4367
CABZ01041495.1	0.838975	7.13194	-3.11894	Down	2.31999e-05	0.00104656	1.54276	0.33433	0.63984	14.4138	4.78878	2.19321
si:ch211-186e20.7	0.123031	2.44282	-4.48609	Down	0.000357245	0.00864816	0.184882	0.131876	0.052336	3.69096	2.84144	0.796071
fth1b	5.22235	13.3208	-1.6429	Down	0.00168686	0.025681	4.4614	6.19208	5.01357	14.8029	13.211	11.9487
FO904901.1	0.187347	2.74117	-4.06781	Down	9.44301e-06	0.000524731	0.351172	0.11803	0.09284	6.12632	1.87411	0.223084
si:dkey-14d8.7	0.0645263	33.5537	-10.1333	Down	9.04258e-13	4.80633e-10	0.065794	0	0.127785	58.9014	37.3901	4.36974
ackr4b	0.669489	1.82082	-1.46097	Down	0.00269768	0.036201	0.793353	0.820132	0.394983	2.30408	1.68341	1.47497
si:ch211-137a8.2	0.661846	2.11803	-2.46585	Down	3.91094e-05	0.00159371	0.72253	0.635892	0.627116	2.20675	1.92218	2.22517
cpa4	0.571561	48.4841	-6.53819	Down	1.80115e-14	1.57279e-11	0.557942	0.778453	0.378287	81.8684	57.9569	5.62687
exo5	1.07305	1.76554	-3.28558	Down	0.000118457	0.00388921	0.783523	1.15579	1.27984	2.51085	1.81146	0.974313
alp3	0.100871	4.75399	-5.43729	Down	9.78928e-07	8.41495e-05	0.216345	0.086268	0	7.82701	6.28964	0.14533
kifl	1.06748	2.95203	-2.80334	Down	0.00160949	0.0247809	1.22839	0.751744	1.22232	3.65809	3.52018	1.67783
si:dkey-238i5.2	1.10285	3.61687	-1.76749	Down	3.10559e-05	0.0012966	1.18737	0.944724	1.17645	4.91389	3.25767	2.67903
zgc:152774	0.440835	1.68445	-1.93045	Down	0.000275409	0.00718592	0.385428	0.415561	0.521515	1.73357	2.05198	1.26781
selenoj	7.38443	19.4548	-1.40258	Down	0.00149204	0.0236272	9.16284	7.36283	5.62761	22.0456	21.9528	14.3659
cldnj	0.550153	1.83186	-1.93496	Down	0.000276296	0.00718665	0.275748	0.673396	0.701316	1.50186	2.41028	1.58345
ifngr1l	1.20236	2.87097	-2.06223	Down	0.000641352	0.0130241	1.45427	1.42952	0.723293	4.01438	3.28651	1.31203
zgc:92137	0.136349	181.987	-9.77184	Down	1.07238e-13	7.28325e-11	0.244478	0.16457	0	350.949	189.628	5.38535
saga	0.785306	2.59911	-2.43035	Down	0.00182945	0.0273109	0.804404	0.557958	0.993556	5.17398	1.53101	1.09235
eif4a1b	111.839	236.841	-1.1867	Down	0.00192682	0.0284142	97.4764	112.397	125.642	231.147	232.279	247.096
zgc:172051	0.938209	6.02739	-2.84462	Down	0.000334478	0.00826059	1.23221	1.48544	0.096981	9.64545	6.06544	2.37128
cyp4v7	0.445225	2.76461	-3.1114	Down	5.97508e-06	0.000377469	0.40126	0.660734	0.273681	3.52986	3.77104	0.992919
cyp2ad2	0.0102947	13.2808	-5.2708	Down	1.67884e-05	0.000814438	0.030884	0	0	21.8349	15.713	2.29466
rcvrn2	2.92614	17.0096	-2.62015	Down	5.58888e-05	0.00204563	1.69522	1.73199	5.35119	35.6854	10.8307	4.51279
si:dkeyp-57d7.4	0.0663893	1.04123	-4.2692	Down	1.85138e-05	0.000877255	0.102665	0.058498	0.038005	2.36584	0.347294	0.410567
cyp3a65	2.67339	111.749	-5.38707	Down	8.80188e-07	7.68281e-05	4.78683	2.23972	0.993633	174.037	158.699	2.51222
slc30a8	0.312559	1.38431	-2.79217	Down	0.000320252	0.0080227	0.209484	0.33308	0.395112	0.220623	0.632379	3.29993
rdh14a	2.81915	6.93141	-1.37324	Down	0.00266926	0.0359776	3.34159	2.62673	2.48913	9.71402	6.90503	4.17517
arsa	0.425621	1.2948	-1.65189	Down	0.00150693	0.0238013	0.503029	0.405903	0.367932	1.60095	1.05109	1.23235
lonrf1	3.92781	10.5452	-1.50559	Down	0.00183111	0.0273109	4.62882	4.34785	2.80675	17.6433	8.31852	5.67382
gbp	2.95567	6.53702	-1.23936	Down	0.00326665	0.0412976	3.09357	3.06705	2.70639	8.17128	5.29484	6.14494
ano3	0.364356	1.14919	-1.6715	Down	0.00414272	0.0479432	0.46841	0.259525	0.365133	1.94234	1.15756	0.347676
krt1-19d	27.8322	164.327	-2.67781	Down	2.01553e-08	3.00486e-06	25.8803	31.2447	26.3715	191.068	222.814	79.1005
fam217b	0.597353	1.99532	-1.96067	Down	0.0025677	0.0350187	0.205855	0.552645	1.03356	2.95922	2.07593	0.950813
zgc:103559	0.0919067	1.02314	-3.18373	Down	1.3396e-05	0.000685215	0.077242	0.111349	0.087129	0.897948	1.40663	0.76483
fabp6	1.10749	24.6295	-4.41606	Down	1.03213e-05	0.00056079	1.76083	1.56163	0	37.8012	32.4483	3.63893
zmp:0000001301	0.1364	1.24994	-3.16457	Down	1.52803e-07	1.74581e-05	0.165282	0.071392	0.172527	1.39432	0.99949	1.356
cbln12	0.332365	2.76492	-3.29934	Down	7.53639e-06	0.000438726	0.544894	0.154544	0.297657	3.88361	3.41426	0.996883
adamts5	0.843926	2.1338	-1.40777	Down	0.00135186	0.0218604	0.834525	0.727512	0.969742	2.54694	2.08189	1.77255
flj13639	0.349534	2.61528	-2.96748	Down	0.000717365	0.0140541	0.605113	0.346292	0.097197	3.68221	3.91289	0.25075
klhl38b	0.347866	6.15231	-4.12653	Down	0.000119655	0.00388997	0.641629	0.401969	0	11.2714	6.62235	0.563159
xgb	0.276181	1.11224	-2.02124	Down	0.00442837	0.0498957	0.303054	0.373715	0.151775	0.828025	1.64716	0.861525
CT573429.1	0.050429	1.81285	-5.03787	Down	1.11962e-07	1.35519e-05	0.052674	0	0.098613	3.40926	1.64619	0.383088
ppp1r18	0.774423	2.54041	-1.84225	Down	0.000368524	0.00881646	1.00913	0.665896	0.648243	4.33609	1.99745	1.28769
amn1	0.308468	1.01768	-2.22538	Down	0.00253876	0.0347163	0.174884	0.396291	0.35423	1.49328	1.08465	0.475116
ppm1nb	1.75309	4.38099	-1.39663	Down	0.00253797	0.0347163	1.20912	1.32347	2.72668	6.16601	3.23391	3.74304
amy2a	0.307014	237.127	-8.77547	Down	1.78108e-11	6.40402e-09	0.417185	0.107016	0.396841	448.82	255.497	7.06403
ncoa1	1.19794	2.65516	-1.90552	Down	0.00244777	0.0338506	1.00722	1.75302	0.833589	4.00276	2.61148	1.35124
thbs4a	0.387984	1.63303	-2.09812	Down	0.000994776	0.0178578	0.697956	0.392215	0.073782	1.96446	1.79927	1.13535
fndc1	0.260874	1.08919	-2.19067	Down	4.8808e-06	0.000327845	0.205024	0.241901	0.335696	1.21301	1.36303	0.691514
sypl1	1.20165	4.27746	-1.71806	Down	0.003941	0.0468664	1.09846	1.59227	0.914229	6.22984	3.80804	2.7945
ucp1	18.1377	224.702	-3.57852	Down	7.80109e-06	0.000451983	27.8628	23.4532	3.097	374.51	263.93	35.6665
dnajc22	0.391767	1.2858	-3.57339	Down	0.000551977	0.011756	0.605462	0.414175	0.155664	1.38593	1.75931	0.712154
enpp7.1	0.065058	2.8202	-5.05168	Down	2.99088e-05	0.00126517	0.195174	0	0	5.20425	3.01361	0.242741
slc6a19b	0.783453	5.90247	-2.93093	Down	6.76089e-05	0.00238878	0.981893	1.09631	0.272151	9.60471	7.13222	0.970481
nptxra	2.13789	4.86276	-1.32721	Down	0.00306061	0.0394128	1.89392	2.041	2.47875	7.03496	4.32767	3.22564
nsa2	967.654	1807.16	-1.34248	Down	0.00349989	0.0436727	1112.07	954.904	835.989	462.436	2925.24	2033.82
pdzk1	2.90694	20.5678	-2.89831	Down	7.01203e-06	0.000417523	2.58904	2.7484	3.38338	31.9111	26.4962	3.2962
mpz	0.514183	2.90219	-2.63199	Down	0.000254826	0.00681673	0.737166	0.674969	0.130413	4.86929	2.62535	1.21193
tkfc	1.04448	3.42485	-1.45369	Down	0.00209065	0.0301394	0.681172	1.22248	1.22978	2.89073	3.70236	3.68145
kmo	2.34969	6.6163	-1.60564	Down	0.000113294	0.00374329	1.97046	2.91392	2.1647	6.60615	7.2183	6.02445
si:ch211-119e14.1	0.872593	4.24983	-2.49912	Down	3.0714e-08	4.17199e-06	0.730385	0.875663	1.01173	4.95499	5.09623	2.69828
ela2	0.673338	499.456	-8.58677	Down	9.6194e-16	1.67996e-12	0.878846	0.882812	0.258355	751.736	722.128	24.5025
chp2	2.42967	5.66374	-1.31861	Down	0.00433113	0.0491169	1.88681	3.27712	2.12507	7.27251	6.26687	3.45184
slc25a47a	0.319955	2.25854	-3.00927	Down	1.15245e-05	0.000607271	0.243658	0.412585	0.303621	4.60191	1.52149	0.652197
synm	7.11624	21.1246	-1.66613	Down	0.000478033	0.0105076	6.63866	7.91041	6.79965	31.6801	22.7536	8.94013
si:ch211-152c2.3	11.0609	23.9724	-1.212	Down	0.002475	0.0341886	10.3834	10.8801	11.9191	19.7511	21.6675	30.4987
plscr3a	1.08347	4.91187	-2.3496	Down	0.00183074	0.0273109	1.54769	1.41685	0.28588	5.88458	7.52573	1.32529
cbln9	0.191812	1.85593	-3.48826	Down	0.00128655	0.0210374	0.208465	0.366972	0	3.80889	1.61482	0.144088
opn1mw1	2.89143	28.7988	-3.35487	Down	7.09069e-09	1.1714e-06	4.76755	1.41359	2.49314	42.2649	28.824	15.3075
pou4f3	0.59209	2.86327	-2.42397	Down	2.5195e-06	0.000188962	0.461671	0.507291	0.807307	3.38198	2.69571	2.51212
sc5d	0.964046	2.47364	-1.47995	Down	0.00426114	0.0485998	0.999505	0.971433	0.9212	1.88699	1.60968	3.92424
acp7	1.41214	5.19691	-1.64022	Down	0.00412791	0.0479432	1.3507	2.00925	0.876458	6.69937	5.50172	3.38965
cdab	1.28397	14.6847	-3.22584	Down	2.51059e-05	0.00110007	1.9153	1.1629	0.773708	26.6081	15.5821	1.86393
c3a.2	0.533558	1.27302	-2.54377	Down	0.00157906	0.0245925	0.430198	0.803187	0.367288	3.19313	0.412598	0.21333
SBSPON	0.335076	1.4706	-2.03871	Down	0.00124955	0.0206429	0.343285	0.409595	0.252349	1.8527	1.27818	1.28091
peli3	3.21783	7.96724	-1.37065	Down	0.00324653	0.0410858	3.26874	3.35727	3.02746	13.024	6.7894	4.0883
si:ch211-120g10.1	0.546207	3.46674	-2.69093	Down	1.11482e-05	0.000595141	0.750455	0.555646	0.332521	5.79786	3.16482	1.43753
AL954146.1	0.43989	2.14892	-2.48204	Down	0.000574391	0.0120805	0.169241	0.850838	0.29959	2.55968	2.60348	1.28359
CABZ01070469.1	3.83928	11.7944	-1.91652	Down	0.000143743	0.0045058	3.22056	3.63201	4.66528	18.624	8.01633	8.743
npdc1a	6.53218	21.0186	-1.75188	Down	0.000317876	0.00797952	8.48875	5.90184	5.20595	29.2428	23.4934	10.3197
sod3b	0.150284	1.49608	-3.18953	Down	5.35837e-05	0.00199107	0.283225	0.167627	0	2.39487	1.30564	0.787734
cyp1c1	0.746421	2.50069	-1.9405	Down	0.00114526	0.0193917	0.613978	0.985497	0.639787	4.2921	2.36054	0.849433
si:dkey-166k12.1	0.341287	1.55144	-2.02249	Down	0.00376865	0.0455254	0.250333	0.445808	0.327719	2.15255	1.25101	1.25076
omd	0.618886	2.3998	-2.04987	Down	9.81193e-05	0.00332274	0.627182	0.713744	0.515733	3.86799	1.60731	1.72409
zgc:112302	0.174724	6.77712	-8.27699	Down	5.75366e-14	4.39615e-11	0.25084	0.25075	0.022581	10.2139	8.44829	1.66918
RBP1 (1 of many)	1.52345	29.7272	-4.30484	Down	2.46451e-09	5.10656e-07	1.81851	1.23206	1.51977	60.6122	22.5688	6.00058
gls2a	0.414136	2.03037	-1.92501	Down	0.00167417	0.0255515	0.343301	0.60964	0.289467	3.91385	1.07597	1.1013
prelp	1.06856	4.3255	-2.12226	Down	5.9717e-07	5.44806e-05	0.913687	1.07413	1.21786	4.73642	4.13428	4.10581
ptpdc1b	0.425657	1.87454	-2.26151	Down	1.2505e-05	0.000650527	0.318637	0.60605	0.352284	2.3992	2.03829	1.18612
cyp2u1	0.329943	1.81668	-2.70263	Down	4.38647e-05	0.00172426	0.414146	0.274699	0.300983	2.93513	1.97056	0.544339
rnf25	24.508	64.2651	-1.42638	Down	0.00349288	0.043661	24.8183	23.7834	24.9223	105.886	63.4449	23.464
prkag3b	0.85683	2.80747	-2.06792	Down	0.0015709	0.0245579	0.736238	1.02721	0.807046	2.00376	2.68333	3.73531
rsad2	0.050707	2.48452	-5.68345	Down	1.88467e-07	2.11377e-05	0.07028	0.081841	0	2.8134	4.49659	0.143574
zgc:112146	0.081264	4.47508	-5.6477	Down	8.50831e-10	2.03949e-07	0	0	0.243792	5.14549	6.68626	1.59348
fgfbp2a	0.0965727	1.48947	-4.41399	Down	4.37983e-09	8.23746e-07	0.097758	0.152533	0.039427	1.12576	1.42094	1.9217
lad1	3.89978	12.0216	-1.72869	Down	5.32825e-05	0.00198591	3.0422	4.39251	4.26463	14.5757	13.7449	7.74424
rab25b	0.881261	2.77934	-1.63582	Down	0.0039203	0.0467627	0.914708	1.27207	0.457008	2.53384	3.22524	2.57893
grk1b	0.257048	5.18281	-2.96124	Down	3.53001e-05	0.00144813	0.408184	0.174781	0.188179	10.0753	2.94364	2.52947
htra4	1.33972	3.91477	-1.97457	Down	0.000945779	0.0171291	1.80816	1.52583	0.685175	3.99518	3.39145	4.35768
rho	1.48715	24.7765	-4.12911	Down	1.00012e-11	3.82076e-09	2.2931	1.08292	1.08544	35.6561	29.856	8.81752
mxd4	1.17025	3.40446	-1.62564	Down	0.000231251	0.00638159	0.739746	1.29157	1.47944	2.6873	3.12142	4.40464
ankrd1b	5.00958	13.2868	-1.50328	Down	0.00266162	0.0359142	4.48857	7.43353	3.10663	9.06758	9.89457	20.8982
zgc:85777	12.6368	43.483	-1.87024	Down	9.30728e-06	0.00051955	12.6604	15.3963	9.8536	34.7403	41.1443	54.5644
si:dkey-105h12.2	0.291191	2.75031	-3.87898	Down	1.30881e-08	2.07795e-06	0.546215	0.18937	0.137987	4.46953	2.72298	1.05842
trim35-27	1.34605	4.28502	-2.18605	Down	0.000476668	0.0104996	1.5527	1.16789	1.31756	3.5773	4.37879	4.89896
ANPEP	0.2419	1.56756	-2.69627	Down	0.000180789	0.00543032	0.093334	0.182657	0.449709	2.89408	1.32378	0.484827
mmp30	5.8261	17.5968	-1.73152	Down	0.00260005	0.0352781	9.15862	5.02106	3.29861	25.0334	21.9772	5.77988
BX276105.1	0.552168	1.68903	-1.96797	Down	0.00105019	0.0184993	0.464149	0.849311	0.343045	2.20206	1.86697	0.998076
si:ch211-142d6.2	0.046608	10.1582	-7.50461	Down	3.0713e-16	7.50934e-13	0.139824	0	0	15.1622	12.5687	2.74381
gnat1	0.541576	4.37102	-3.11598	Down	2.90509e-09	5.8221e-07	0.308672	0.644491	0.671565	6.42355	3.55518	3.13434
cd36	0.963304	14.4039	-3.95904	Down	1.80303e-08	2.72124e-06	0.976612	1.08835	0.824946	22.7205	18.2649	2.22637
zgc:161973	0.395375	1.16944	-2.1826	Down	0.00415964	0.0479432	0.28251	0.72636	0.177255	1.59912	1.10664	0.802554
FAM107A (1 of many)	2.49614	9.26911	-1.73452	Down	0.00201166	0.0292073	3.05265	2.5209	1.91488	12.4768	10.1097	5.22087
sytl2b	1.88819	4.09661	-1.25806	Down	0.00272473	0.0363845	1.80686	2.16654	1.69116	4.41954	5.0018	2.86847
rorca	3.06202	6.77591	-1.26158	Down	0.00320331	0.0407495	2.48942	3.57178	3.12486	8.85934	7.05541	4.41298
si:ch211-240l19.7	0	1.65663	-7.93266	Down	5.72237e-07	5.29969e-05	0	0	0	3.06409	1.5509	0.354905
si:ch211-207l14.1	0.554616	7.48966	-3.52485	Down	1.32739e-05	0.000681819	0.082946	0.654357	0.926546	18.3427	2.76943	1.35687
mhc1zba	17.2038	53.7107	-1.70174	Down	0.00306276	0.0394128	26.4248	20.5709	4.61563	83.8169	53.9421	23.3731
s100a11	4.56262	19.9205	-2.28719	Down	4.13386e-05	0.00164614	4.26021	6.58115	2.8465	9.61383	17.628	32.5195
ces3	3.82564	7.44933	-1.41371	Down	0.00209743	0.0301821	3.56635	5.65355	2.25701	5.85348	7.05807	9.43643
tulp1b	0.321683	1.3909	-3.26499	Down	0.00117251	0.019771	0.588201	0.141691	0.235156	3.07429	0.928794	0.169616
ephx2	2.62566	6.76651	-2.02892	Down	0.00197851	0.0288495	4.1246	2.56272	1.18967	8.68033	7.61846	4.00075
si:ch211-133l5.7	0.0352087	1.55239	-6.92191	Down	0.000302714	0.00769371	0	0.082201	0.023425	3.72079	0.887411	0.048956
zgc:92590	0.0921487	4.16888	-5.10075	Down	0.00016616	0.00513717	0	0.160268	0.116178	10.5645	1.94218	0
hyi	7.09828	16.3778	-1.39387	Down	0.00109308	0.0189008	8.14054	7.27592	5.87839	14.0363	14.4845	20.6127
klf15	6.28587	18.1202	-1.57608	Down	0.00293257	0.0382483	6.44053	8.87894	3.53815	31.043	14.9392	8.37846
zgc:158846	18.8066	125.326	-2.84046	Down	5.72189e-06	0.000366231	18.3527	22.6999	15.3672	187.9	163.476	24.6023
trpm1b	0.210339	1.09968	-2.83727	Down	0.000466474	0.0103831	0.150643	0.121778	0.358595	2.41286	0.673922	0.21225
ganc	0.517456	1.656	-1.69888	Down	0.000406569	0.00941082	0.547898	0.449685	0.554784	1.89162	1.70196	1.37442
comtd1	2.18124	7.76275	-2.08672	Down	0.000364068	0.00874406	2.12172	2.44753	1.97446	4.21328	7.01067	12.0643
cbln20	1.32528	5.91969	-2.24361	Down	0.000467984	0.0103831	1.70131	2.04841	0.226114	6.51047	5.65863	5.58999
si:ch211-255i20.3	0.277322	5.13169	-4.24225	Down	1.1981e-08	1.9272e-06	0.491328	0.26739	0.073248	7.75167	4.78555	2.85784
csgalnact1b	0.18251	1.14177	-2.51324	Down	0.00108461	0.0187935	0.206804	0.069748	0.270979	1.23981	1.68481	0.500692
si:ch73-6k14.2	0.0787323	1.37019	-4.63293	Down	3.15542e-06	0.000228255	0.13953	0	0.096667	2.66851	0.980341	0.46172
ces2	41.1036	95.944	-1.5279	Down	0.000288313	0.00740327	41.3726	61.6241	20.3143	85.3966	102.595	99.8404
cbx7b	0.625729	4.42841	-2.9913	Down	3.03068e-05	0.00127759	0.961588	0.503981	0.411619	8.12338	4.11344	1.04842
si:ch73-352p4.8	1.05149	3.11084	-1.65652	Down	0.00129621	0.0211564	0.754068	0.813152	1.58723	3.84623	3.18289	2.30341
pah	10.4373	50.83	-2.292	Down	2.45528e-05	0.00108658	15.7599	11.6646	3.88731	65.7744	53.6373	33.0783
si:dkey-33c12.3	9.85802	40.3654	-2.08425	Down	0.000129638	0.00414875	10.1573	10.8181	8.59868	55.0403	54.5167	11.5391
ankrd33aa	0.301731	2.30437	-3.16208	Down	0.000613273	0.0126005	0.366761	0.538432	0	4.73022	1.56653	0.616355
svild	2.94744	5.83838	-3.02667	Down	0.00358727	0.0442179	3.99318	4.56599	0.283137	4.50591	8.94023	4.069
cav2	3.1141	7.94685	-1.44227	Down	0.000842655	0.0159713	3.16719	3.25246	2.92265	10.1932	8.60259	5.04479
slc15a1b	0.114003	9.13774	-6.83344	Down	4.31097e-07	4.18267e-05	0.091224	0.158138	0.092646	16.6417	10.2966	0.474891
flnb	0.672113	3.26834	-3.01368	Down	2.79374e-08	3.83746e-06	0.734886	0.658065	0.623387	3.683	5.51506	0.606954
gnb5b	0.518247	2.12891	-2.09016	Down	0.000158719	0.00494986	0.490102	0.348179	0.716461	3.22779	1.91824	1.24071
ahcy	110.134	239.721	-1.21222	Down	0.00257939	0.0350367	105.052	127.571	97.7784	185.815	255.78	277.569
shbg	0.438343	10.398	-4.66955	Down	1.34842e-18	5.4948e-15	0.478771	0.413708	0.42255	14.5185	10.4063	6.26917
kazald3	5.34558	15.3517	-1.60923	Down	0.000336281	0.00828837	3.59294	5.7747	6.66911	9.7066	13.5656	22.7829
sycn.2	0.811662	399.322	-8.99882	Down	4.07064e-11	1.34496e-08	2.00154	0.433451	0	491.765	673.55	32.6506
CR388157.1	0	1.02635	-7.07017	Down	4.7176e-06	0.000322194	0	0	0	1.29938	0.967688	0.811992
si:dkeyp-73d8.6	0	2.77644	-7.25215	Down	0.000103511	0.00346691	0	0	0	4.12482	3.94141	0.263098
gngt2b	10.1961	72.4306	-2.91182	Down	4.41455e-07	4.24944e-05	18.4058	4.68345	7.49904	104.904	68.0583	44.3296
ypel5	36.3951	115.941	-1.91236	Down	5.4041e-05	0.00200197	35.3833	49.8894	23.9126	124.778	139.064	83.9812
si:dkey-65b13.13	0.0985413	1.11782	-3.61659	Down	0.0002462	0.00661492	0.205588	0	0.090036	2.14425	0.974285	0.234934
si:ch211-161c3.6	1.21146	5.38786	-2.26098	Down	9.55548e-06	0.000528578	1.37698	1.52656	0.730853	8.02604	5.26632	2.8712
desmb	1.4151	26.8303	-4.24621	Down	4.59265e-15	5.61451e-12	1.6139	1.30429	1.3271	33.4309	33.9162	13.144
CU571315.1	0.401268	1.22184	-1.74554	Down	0.00219859	0.0311085	0.66077	0.252576	0.290458	1.71208	1.25173	0.701701
CABZ01056321.1	0.281215	2.00734	-2.97187	Down	2.2652e-06	0.000174164	0.306407	0.174841	0.362398	4.05378	1.29947	0.668757
rhbdf1b	0.519848	1.2988	-1.4733	Down	0.00175933	0.0266516	0.444908	0.523141	0.591495	1.35871	1.11847	1.41921
fabp1b.1	152.951	508.622	-1.90669	Down	0.00127472	0.0208893	28.6766	162.66	267.516	358.69	621.639	545.538
endou	0.41911	14.2835	-6.64631	Down	0.000331654	0.00820877	0.863926	0.322224	0.071179	20.7884	20.2019	1.86019
si:ch211-106j24.1	1.09417	1.91001	-1.40712	Down	0.00282854	0.037302	0.851339	0.988175	1.44299	1.36408	1.89465	2.4713
slc27a2a	11.9095	31.5335	-1.81789	Down	0.000980682	0.0176566	7.46144	16.2456	12.0216	30.3736	30.2583	33.9686
c1qc	0.285488	1.2151	-2.4085	Down	0.000288864	0.00740327	0.312163	0.257641	0.286659	1.41777	1.12881	1.09872
ptx3a	7.32045	17.8773	-1.36287	Down	0.00120614	0.0201434	8.8912	7.74026	5.32988	22.0015	17.2535	14.377
slc1a2a	0.0449567	1.0115	-5.55137	Down	1.71814e-06	0.000137283	0.094906	0.02803	0.011934	1.96738	0.764298	0.30282
fgf23	0.22612	1.42059	-3.26753	Down	0.000878323	0.0163681	0.338956	0.188202	0.151201	2.23938	1.90049	0.121894
otos	1.6739	7.0726	-2.18861	Down	5.18574e-06	0.000340837	1.87086	1.58871	1.56213	7.71401	7.49711	6.00669
CR361551.1	0.411639	1.62897	-2.52559	Down	0.000898545	0.0166435	0.318025	0.562704	0.354187	0.927594	1.85128	2.10804
si:dkey-184p9.7	1.53511	4.2405	-1.67638	Down	0.00268545	0.0361162	1.94921	1.65306	1.00307	3.07647	7.12429	2.52075
abcg1	0.344751	2.10858	-2.52436	Down	0.000180767	0.00543032	0.402685	0.34937	0.282198	4.03827	1.71352	0.573953
aqp3b	0.382381	2.14963	-2.55127	Down	0.000132054	0.00419227	0.15141	0.412614	0.58312	2.00416	2.26359	2.18114
tuba8l2	108.841	239.186	-1.18952	Down	0.00192538	0.0284142	109.508	116.377	100.637	268.277	240.016	209.264
ifit14	0.760382	2.41013	-2.24654	Down	0.00329539	0.0414893	1.25399	0.634706	0.392448	3.38055	3.34546	0.504367
faah2b	0.101667	1.56182	-5.75863	Down	3.96365e-05	0.00160449	0.131794	0.116402	0.056806	1.81679	2.81767	0.050988
si:dkeyp-73d8.9	0.573373	8.50115	-4.14702	Down	1.89378e-05	0.00089044	0.313554	0.592122	0.814442	14.4154	9.13675	1.95124
scp2a	22.2209	77.4975	-1.88429	Down	1.63516e-05	0.000799595	24.8143	27.9427	13.9056	89.2467	81.2677	61.9779
stard15	0.720167	1.93636	-1.5832	Down	0.00022032	0.00614934	0.662789	0.813594	0.684117	2.08911	1.93036	1.78961
acat1	10.5645	24.3516	-1.26118	Down	0.0011756	0.0197862	11.2875	10.9839	9.4222	23.7247	23.3311	25.9991
cpb1	1.59628	426.327	-8.04737	Down	6.79483e-14	4.88628e-11	2.184	1.41991	1.18493	651.055	592.935	34.992
si:rp71-17i16.4	2.40508	34.5502	-4.02922	Down	2.35479e-15	3.59842e-12	2.32617	3.57803	1.31103	27.0602	39.0612	37.5292
fgl2b	0.193448	2.95924	-4.00036	Down	5.30209e-08	6.82296e-06	0.265352	0.084182	0.23081	4.91472	3.3862	0.57679
ulk2	1.89542	5.64446	-1.55379	Down	0.00108261	0.0187935	2.01571	1.91647	1.75409	9.02885	5.37302	2.53152
vat1l	0.469905	1.04974	-2.08666	Down	0.00307528	0.0394495	0.462845	0.58241	0.364459	1.7831	0.838168	0.527939
stk24a	0.112815	1.75014	-4.10923	Down	5.45756e-05	0.00200751	0.038861	0.255023	0.044562	2.29153	2.77455	0.184346
si:ch211-241e1.5	2.464	6.34949	-1.49926	Down	0.00113988	0.0193428	2.23292	3.3647	1.79438	8.10905	6.34396	4.59547
odf3l2a	0.951414	2.7339	-1.62063	Down	0.00282025	0.0372328	1.04855	1.29547	0.510218	2.4708	2.75554	2.97535
slc6a19a.2	0.524566	15.051	-5.24173	Down	2.5572e-09	5.2103e-07	0.350429	0.41356	0.809709	21.5147	22.336	1.30221
si:ch73-361h17.1	0.397526	10.4033	-5.77666	Down	6.15556e-13	3.42053e-10	0.41963	0.422239	0.35071	15.0407	12.5649	3.60448
pdlim2	3.85027	11.378	-1.55686	Down	0.000130433	0.00416329	4.38579	3.83749	3.32752	13.8769	10.5903	9.66687
lrit1b	0.526022	3.50641	-3.68929	Down	6.22615e-05	0.00221909	0.703682	0.348682	0.525702	6.68756	2.93939	0.892277
cyp2k19	0.17464	1.93507	-3.94467	Down	2.07203e-10	5.89083e-08	0.295575	0.142022	0.086323	2.88142	2.18558	0.738215
spink4	2.47129	61.8337	-4.65659	Down	1.48228e-10	4.41973e-08	3.26814	2.23253	1.91321	67.7179	107.05	10.7332
atp1a1a.4	13.9619	55.4229	-2.01794	Down	0.000576246	0.0120834	11.7859	14.09	16.0096	82.5472	71.7468	11.9748
vps13c	0.889045	2.09057	-1.22342	Down	0.00292762	0.0382374	0.823081	1.03182	0.812231	2.49527	2.18339	1.59305
vim	27.7673	100.506	-1.79164	Down	0.000207336	0.00597803	22.8087	24.6896	35.8037	143.33	116.856	41.3333
RIC3	0.391195	1.44133	-2.17977	Down	0.00173854	0.026402	0.176069	0.375916	0.6216	2.8897	1.06316	0.371119
ucmaa	2.38251	10.8532	-2.2277	Down	2.60726e-05	0.00112628	3.71237	1.81471	1.62045	8.37255	15.0692	9.11797
krt15	31.528	321.156	-3.64029	Down	7.24712e-12	2.9532e-09	19.4066	31.8346	43.3429	391.313	423.887	148.268
diabloa	11.0089	29.7242	-1.63846	Down	0.00123779	0.0205319	10.3177	14.5306	8.1783	21.7167	31.9465	35.5094
mpc1	58.5611	82.8246	-2.67957	Down	7.39725e-06	0.000432686	54.871	70.3882	50.4242	0.393751	92.617	155.463
fgf19	0.196081	1.71996	-5.93134	Down	0.00355838	0.0441189	0.167401	0.065746	0.355095	1.84971	2.62081	0.689352
kdm4aa	3.62112	10.9604	-1.65539	Down	0.000317304	0.00797952	3.63705	3.9785	3.24781	15.8538	11.5687	5.45875
epas1b	1.2167	3.25786	-1.54845	Down	0.00170764	0.025965	1.60706	1.38319	0.659834	3.95432	3.93466	1.8846
plvapa	2.31702	6.17632	-1.52241	Down	0.000665674	0.0133586	2.42324	2.18696	2.34085	9.22964	5.53424	3.76507
BX323854.1	0.026494	3.84844	-7.9204	Down	6.55031e-15	6.67313e-12	0.036686	0	0.042796	7.36236	3.32157	0.861387
aldh6a1	30.3864	90.8992	-1.65119	Down	8.54196e-05	0.0029333	29.1904	33.5557	28.4131	111.028	102.901	58.7688
cdk19	1.82193	4.88961	-1.55896	Down	0.0007683	0.0148146	0.985198	2.58575	1.89484	6.57612	4.37968	3.71301
wu:fb18f06	1.10874	1.49431	-6.88815	Down	0.000407225	0.00941082	0.475338	0.113654	2.73723	2.75929	1.66686	0.056782
CT737190.1	0.394473	1.62261	-2.70342	Down	0.000919595	0.0169053	0	0.524264	0.659154	2.2993	1.464	1.10453
prph2b	0.549817	5.90779	-3.506	Down	1.59686e-05	0.000790348	1.29416	0.202454	0.152837	9.56907	5.77182	2.38247
epd	8.35192	117.418	-3.87869	Down	8.9406e-09	1.45732e-06	12.5533	8.92805	3.57442	166.628	153.736	31.8903
si:ch211-175m2.5	1.84623	5.01132	-1.42025	Down	0.00390732	0.0467561	2.296	1.91699	1.32569	6.91929	4.9102	3.20447
pcxb	2.80217	5.9714	-1.49241	Down	0.00217944	0.0309516	2.36978	4.25524	1.78149	3.51073	4.443	9.96046
got2a	2.98245	9.49324	-1.79543	Down	3.0487e-05	0.00128077	2.88663	3.71098	2.34973	12.309	8.76674	7.40401
si:dkey-23k10.5	0.0638307	1.98202	-3.56596	Down	0.000894511	0.0166191	0.063315	0.028226	0.099951	3.61259	1.92217	0.411288
upp2	0.010094	3.51552	-8.61975	Down	6.11479e-06	0.000378811	0.030282	0	0	7.59606	2.95051	0
tent5ab	0.422511	1.40554	-1.72003	Down	0.00250923	0.0344667	0.493522	0.439057	0.334954	2.39998	1.03977	0.77688
si:ch211-288g17.4	0.173414	6.90113	-4.50575	Down	3.58185e-08	4.81189e-06	0	0.229737	0.290504	10.4409	7.23853	3.02393
cd164l2	4.2641	10.3863	-1.42286	Down	0.000725553	0.0141918	3.81028	4.76253	4.21951	10.3171	9.4825	11.3595
trim35-12	0.962229	2.4887	-1.61412	Down	0.000559208	0.0118679	0.995546	1.08132	0.809822	3.10169	2.36665	1.99777
zgc:101583	0.613496	1.29324	-1.85541	Down	0.00265908	0.0359142	0.770125	0.661101	0.409263	1.34162	1.43165	1.10646
frem2a	1.19425	2.93246	-1.57825	Down	0.000456174	0.0102138	1.51935	1.20795	0.855444	2.38437	3.25154	3.16147
aqp9b	0.599118	9.50916	-4.10139	Down	1.40528e-08	2.20251e-06	0.512442	0.322522	0.962391	17.8009	8.86322	1.8634
pvalb8	23.7669	147.938	-2.714	Down	1.31115e-10	4.10994e-08	24.3884	28.5807	18.3316	143.056	142.129	158.629
mettl7a	0.294676	1.37869	-2.66094	Down	0.000474458	0.0104887	0.175727	0.472165	0.236135	2.13017	1.40318	0.602708
prph2a	0.747593	6.26133	-3.10344	Down	1.70809e-06	0.000137283	1.37473	0.482488	0.385564	11.224	4.77029	2.78972
slc25a4	275.591	860.421	-1.81423	Down	8.08326e-06	0.000466122	182.477	328.888	315.408	797.041	898.834	885.388
zmp:0000000991	1.16771	5.15536	-2.21918	Down	3.99985e-05	0.00160884	1.3991	1.46596	0.638065	8.22371	4.82831	2.41407
foxo4	2.24968	5.6715	-1.55748	Down	0.000611383	0.0126005	1.71691	1.98484	3.04729	6.77809	7.19033	3.04608
arsg	0.369854	1.70515	-2.01998	Down	0.000352103	0.0085406	0.503261	0.221182	0.385118	2.16966	1.8427	1.1031
zgc:123284	0.334597	3.35705	-3.14688	Down	0.000390396	0.00916044	0.616651	0.224456	0.162683	6.19274	3.61304	0.265369
si:ch211-161h7.8	2.01219	5.98723	-1.59071	Down	0.00356994	0.0441726	2.47074	2.03657	1.52927	9.12434	6.63045	2.20689
zgc:65997	5.06048	14.0627	-1.60941	Down	0.00111678	0.0190579	4.54427	5.67148	4.96567	23.6867	12.4092	6.09209
BX571880.1	2.07066	3.96068	-1.96994	Down	0.00341148	0.0428187	3.49039	2.54243	0.179165	4.91613	6.36128	0.604635
faimb	1.93954	8.13274	-2.2292	Down	0.0010129	0.0180242	1.48876	0.934941	3.39491	16.925	4.97728	2.49593
agmat	0.428025	2.72604	-2.80266	Down	6.69986e-06	0.000403477	0.67272	0.381586	0.229768	2.96779	3.29291	1.91743
serpinf2a	0.175085	7.25975	-5.2494	Down	8.08338e-12	3.18772e-09	0	0.229737	0.295519	10.1623	8.28546	3.33151
si:ch211-117k10.3	0.360921	1.43194	-2.51223	Down	9.84533e-05	0.00332484	0.17666	0.760249	0.145855	3.19348	0.670718	0.431607
si:ch211-240l19.5	0.660994	33.2805	-7.12484	Down	2.79025e-06	0.000206732	1.70622	0.19165	0.08511	44.1287	49.0811	6.63178
ccl33.3	0	3.80155	-8.79714	Down	2.25413e-07	2.43864e-05	0	0	0	4.54299	6.56231	0.299361
BX000438.2	37.4703	81.4198	-1.41984	Down	0.000345118	0.0084213	30.3333	34.5158	47.562	100.647	83.0302	60.5826
s100t	76.9388	371.62	-2.39679	Down	1.52833e-09	3.36724e-07	83.5983	76.9074	70.3106	346.58	358.871	409.408
fcer1g	0.696656	3.2968	-2.28067	Down	0.00306896	0.0394292	1.36443	0.612155	0.113385	2.96664	3.54551	3.37825
cbln8	0	1.6417	-8.39124	Down	2.42343e-06	0.000184015	0	0	0	3.11473	1.73988	0.070491
pcmtd2a	1.4261	7.38969	-2.37053	Down	4.69659e-05	0.00181123	1.96296	1.25819	1.05716	9.5814	9.95551	2.63216
slc25a51b	1.91451	4.1812	-1.39501	Down	0.000926064	0.0169117	1.65462	2.22985	1.85905	3.94634	4.86245	3.7348
si:ch211-240l19.8	0	1.63584	-7.80178	Down	5.46073e-05	0.00200751	0	0	0	2.63953	2.26799	0
BX908726.1	0.267704	1.06735	-3.24733	Down	0.000758932	0.0146803	0.125118	0.380344	0.297651	1.43931	1.32215	0.440591
bach1a	0.133048	1.00685	-3.09606	Down	7.05562e-05	0.00247149	0.085036	0.194638	0.119471	1.16339	0.972597	0.88455
aipl1	0.388651	1.38615	-2.46536	Down	0.00270155	0.0362132	0.392519	0.449788	0.323647	2.55769	0.909551	0.691222
zgc:136858	0.732578	1.74059	-1.35695	Down	0.00302129	0.0390918	0.780935	0.762129	0.654669	1.67638	1.44914	2.09624
rps26l	92.2925	246.669	-1.49162	Down	0.000604328	0.0125219	77.1071	135.4	64.3707	225.926	233.412	280.67
cox4i2	7.87301	27.0033	-1.81723	Down	4.51506e-05	0.00176347	9.08945	8.74097	5.7886	32.3023	29.9153	18.7924
asah2	0.101283	4.22285	-5.64348	Down	7.26478e-10	1.81249e-07	0.04123	0.097385	0.165234	7.56708	4.57191	0.52956
tbxas1	1.6651	5.02475	-1.61506	Down	0.000855983	0.0160984	1.83055	1.71495	1.44979	7.43044	5.25164	2.39217
si:dkey-283b1.6	0.485172	2.03978	-2.31392	Down	0.00415263	0.0479432	0.947485	0.324067	0.183963	3.56548	2.19889	0.354973
impg1b	0.10634	1.26158	-3.39129	Down	5.90078e-05	0.00213423	0.038962	0.107767	0.17229	2.94776	0.708939	0.128034
ahsg1	0	2.68903	-9.98353	Down	4.36474e-12	1.83996e-09	0	0	0	4.31959	3.42199	0.325505
rbp3	0.301126	6.71143	-4.8771	Down	1.26736e-09	2.92329e-07	0.392176	0.304978	0.206224	14.487	4.31448	1.33279
kcnip1b	0.0508853	1.53096	-5.80353	Down	0.00391777	0.0467627	0.048499	0.029408	0.074749	2.34923	1.82958	0.41409
c1qtnf1	3.01217	10.3557	-1.95473	Down	8.46152e-05	0.00291386	1.25971	3.999	3.77778	10.9265	9.93545	10.2051
abtb1	0.953525	3.1397	-1.81576	Down	6.17387e-05	0.00220689	0.679517	0.964828	1.21623	4.3606	3.31901	1.73949
rdh8b	0.41083	1.80508	-2.39459	Down	6.35067e-06	0.000388185	0.328247	0.342913	0.56133	2.23482	1.52262	1.65779
CU499330.1	0.53778	2.64626	-2.59637	Down	0.000187123	0.00557945	0.459662	1.00472	0.148963	2.51701	2.62359	2.79819
RERG	6.16545	19.0143	-1.70204	Down	0.000596331	0.0123982	7.94997	5.69338	4.853	21.8201	26.0807	9.14215
CABZ01068367.1	2.70522	7.69701	-1.93191	Down	0.000575122	0.0120805	3.66154	2.56007	1.89404	9.34262	10.0353	3.71316
colgalt2	1.55725	6.40433	-2.1666	Down	7.96462e-07	7.00485e-05	1.7059	1.45651	1.50933	7.2687	7.45997	4.48431
hpda	3.94053	99.5757	-4.73024	Down	3.20655e-12	1.4e-09	3.31028	4.25139	4.25993	184.788	91.1968	22.7427
dlx4a	2.27102	5.20002	-1.35988	Down	0.0038716	0.0464934	1.78658	2.42573	2.60076	3.40611	4.33389	7.86005
pdk2a	6.14776	16.7137	-1.53689	Down	0.000650711	0.0131923	6.12284	8.2955	4.02493	20.8749	17.6082	11.6581
foxl2b	0.538743	1.77169	-2.02449	Down	0.00275699	0.0367148	0.410461	0.215014	0.990753	1.98428	1.14637	2.1844
zgc:153896	0.41295	4.72815	-3.70762	Down	1.23361e-07	1.45009e-05	0.486065	0.273104	0.47968	7.64768	5.69177	0.844992
cd74b	0.180196	3.08546	-4.3586	Down	1.54246e-09	3.36724e-07	0.208824	0.174798	0.156965	4.26682	3.84517	1.1444
igfbp1b	3.50214	33.5113	-3.26053	Down	0.00122489	0.0203456	6.34182	3.72992	0.434675	64.1496	34.6514	1.73307
asip2b	1.98654	5.50219	-1.57511	Down	0.00017666	0.00535897	1.60898	2.56781	1.78283	5.78906	5.83219	4.88533
CR382327.1	0.737377	3.07458	-2.07188	Down	0.00217991	0.0309516	0.640482	0.916204	0.655444	3.93209	3.48297	1.80867
ulk1a	0.899483	3.81532	-3.70999	Down	0.000594024	0.0123924	1.17671	0.737216	0.784525	3.81358	2.91771	4.71468
pcp4l1	14.4555	31.8349	-1.25345	Down	0.0033349	0.0419005	14.0039	12.1901	17.1726	47.4646	25.573	22.467
klhl41b	19.796	57.6249	-1.68996	Down	0.00114079	0.0193428	8.46387	22.4267	28.4975	64.8391	50.9794	57.0562
slc26a3.2	0.013908	1.28919	-6.26319	Down	0.0037202	0.0452082	0	0	0.041724	1.90865	1.69229	0.266623
rcvrn3	1.09237	7.65707	-3.05574	Down	1.51189e-07	1.74366e-05	1.10309	0.764029	1.41	14.7121	4.91124	3.3479
hopx	5.9321	18.4269	-2.2054	Down	2.51031e-05	0.00110007	7.4036	5.29172	5.10098	26.092	19.1177	10.0708
mlsl	0.355875	1.8007	-2.26586	Down	0.000101534	0.00341002	0.611276	0.361809	0.094539	2.16598	1.60647	1.62965
acp2	12.3607	29.3836	-1.28863	Down	0.00272921	0.0363845	14.3431	13.0208	9.71821	36.2134	31.9254	20.012
timp4.1	0.470928	2.60804	-2.51719	Down	3.23443e-06	0.000232594	0.432218	0.449599	0.530968	3.45393	2.97023	1.39997
triobpa	1.59283	3.17025	-2.05277	Down	0.000574699	0.0120805	1.44737	1.69254	1.63858	3.72945	3.54547	2.23582
qpct	4.65389	10.7577	-1.36745	Down	0.00269542	0.036201	4.95467	4.55168	4.45532	11.7747	8.82626	11.6723
zgc:193726	1.31953	7.77747	-2.28486	Down	0.00140557	0.0224616	1.43507	2.13699	0.386523	14.1851	4.61113	4.53623
si:ch1073-469d17.2	2.62338	13.6544	-2.53849	Down	3.10759e-05	0.0012966	2.44086	1.75413	3.67516	26.9817	9.81888	4.16246
aoc1	0.0583037	3.01027	-5.87442	Down	2.23572e-10	6.07372e-08	0.110608	0.026056	0.038247	4.26767	4.42023	0.342896
IYD	0.526314	1.44731	-1.88976	Down	0.00372516	0.0452235	0.403304	0.661719	0.513918	1.9353	1.53882	0.867798
si:dkey-78l4.6	0	1.47622	-6.45461	Down	1.56537e-06	0.000128225	0	0	0	2.74627	1.54364	0.138756
aqp1a.1	8.01661	23.3402	-1.63037	Down	0.000171683	0.00526022	8.11411	7.91348	8.02224	16.4246	19.2982	34.2979
epdl2	1.51074	10.2261	-2.93217	Down	1.95389e-06	0.000153673	1.23274	2.37519	0.924304	9.68718	13.3492	7.64193
ca15c	0.142079	1.29645	-3.53851	Down	0.00331735	0.0417229	0.242838	0.183399	0	1.94968	1.90519	0.034481
elovl2	0.178493	1.85	-3.77599	Down	2.79707e-12	1.26645e-09	0.172302	0.1163	0.246876	1.83896	2.28747	1.42357
ebi3	0.0424513	1.01541	-3.56775	Down	0.00068029	0.01357	0	0	0.127354	1.51196	1.30875	0.225502
cbln17	0.155352	1.47436	-4.63367	Down	0.000380817	0.00903979	0.089439	0.27557	0.101048	2.79286	0.968159	0.662051
slc45a2	2.06362	5.79736	-1.69348	Down	0.000127272	0.00409446	1.1025	2.00277	3.08559	5.52863	6.1616	5.70185
si:ch211-199b20.3	0.599603	1.52362	-1.5828	Down	0.000635356	0.0129238	0.588012	0.574554	0.636242	1.35881	1.57235	1.63971
pm20d1.2	0.801879	2.01325	-1.50003	Down	0.00191493	0.0283072	0.77671	0.657265	0.971662	2.89426	1.93582	1.20967
si:ch211-281l24.3	1.24664	5.12587	-1.91081	Down	0.000243336	0.00656684	0.797706	2.39474	0.547477	7.9483	4.20249	3.22683
ahsg2	0	5.13952	-10.9209	Down	1.36572e-12	6.42151e-10	0	0	0	6.84417	8.31734	0.25706
prss59.2	7.97249	1444.02	-7.52307	Down	2.18984e-10	6.07372e-08	15.48	7.87493	0.562555	1931.12	2271.8	129.127
oaz2a	12.0111	34.5106	-1.55929	Down	9.1535e-05	0.00310838	11.8205	13.1427	11.0702	43.5225	28.99	31.0193
si:ch211-212c13.8	0.447181	1.20865	-2.16673	Down	0.00101844	0.0180965	0.38308	0.762529	0.195935	1.63535	1.28008	0.71053
guca1c	0.125055	1.54187	-3.03344	Down	0.00121236	0.0202057	0.214849	0.03252	0.127795	3.3664	1.027	0.232192
cel.2	0.0467817	18.6019	-9.40624	Down	3.73681e-23	2.28412e-19	0.031902	0.03652	0.071923	27.7649	24.5712	3.46955
pfkfb4b	3.54324	4.46276	-4.13239	Down	0.0011825	0.0198572	0.012894	10.6168	0	4.51529	4.11054	4.76245
BX571811.2	0.198438	1.04302	-3.25015	Down	0.00365475	0.044603	0.351628	0.170252	0.073435	0.302407	0.582534	2.24412
si:ch73-338a16.3	1.00465	3.27325	-1.83845	Down	0.000579183	0.012119	0.654377	0.7737	1.58588	4.49475	2.9773	2.3477
gstt1b	18.311	43.2152	-1.32656	Down	0.000741298	0.0144305	18.5435	18.4841	17.9053	38.6751	51.5834	39.3871
guca1d	0.12964	1.90537	-4.28514	Down	0.00390877	0.0467561	0.21675	0	0.172171	3.12173	2.07237	0.52201
si:ch211-113d11.6	0.103805	5.24267	-4.24752	Down	4.01387e-05	0.00160884	0.130573	0	0.180841	7.68676	7.26084	0.780403
fbxo32	4.05684	29.9348	-2.75696	Down	0.000664701	0.0133586	7.60836	3.14187	1.4203	54.2493	32.7696	2.78533
tnfsf12	0.672696	2.07594	-1.70557	Down	0.000682663	0.01357	0.703862	0.34001	0.974215	2.19132	1.62833	2.40818
gpm6aa	30.1288	40.9814	-1.63071	Down	0.000812715	0.0155728	17.0657	28.3866	44.934	48.6914	46.3742	27.8785
itfg2	3.07081	7.08168	-1.3092	Down	0.0016659	0.0254889	2.40468	3.4041	3.40365	5.64754	7.35069	8.24681
mnd1	3.64107	10.1018	-1.48782	Down	0.00304524	0.0393116	2.68795	4.17114	4.06412	9.74359	10.2341	10.3276
rp1l1b	0.027791	2.26882	-7.10047	Down	7.80879e-10	1.90925e-07	0.04257	0.010969	0.029834	5.80084	0.886481	0.119149
gsto1	0.307738	3.21467	-3.63589	Down	2.83631e-06	0.000208879	0.42711	0.343963	0.152142	4.56962	4.38649	0.687895
mkrn1	13.6822	49.9231	-1.85445	Down	0.000385268	0.00907495	13.8671	13.0384	14.141	91.7021	42.2438	15.8235
ggact.1	0.89667	5.05442	-2.53016	Down	1.63306e-05	0.000799595	1.18386	1.15189	0.354257	7.18218	5.40541	2.57567
pon2	5.56822	12.9817	-1.37901	Down	0.00416847	0.0479432	4.73028	6.066	5.90838	15.0053	10.996	12.9436
si:ch211-108d22.2	0.182456	1.10425	-3.35192	Down	2.27503e-07	2.43967e-05	0.18066	0.244896	0.121813	1.14609	1.10141	1.06525
FO704813.1	0.218761	1.0101	-2.50324	Down	0.00143731	0.0229089	0.348421	0.200174	0.107688	0.999027	1.28684	0.744419
vmo1b	1.2645	5.13338	-2.13218	Down	0.000235592	0.00642882	0.744487	0.867188	2.18182	7.81861	5.361	2.22053
zbtb4	1.16804	4.31979	-2.01673	Down	4.17881e-06	0.000288621	1.09307	1.23682	1.17423	5.22456	5.14779	2.58702
myl2b	0.236923	1.37659	-2.38493	Down	0.00409532	0.0479432	0.062655	0.224804	0.42331	1.24789	1.63256	1.24931
klhl22	0.325202	1.01378	-1.7761	Down	0.0008261	0.0157306	0.414088	0.244926	0.316592	1.62895	0.912601	0.499769
zgc:73226	0.311135	1.58185	-2.36442	Down	0.00297613	0.0386644	0.224977	0.457465	0.250964	3.34848	1.17125	0.225826
defbl1	6.35259	22.1824	-2.01931	Down	0.00113452	0.01929	2.31073	5.44854	11.2985	9.28565	13.6607	43.6008
si:ch211-240l19.6	0.0405567	9.37869	-8.55044	Down	1.26108e-14	1.1859e-11	0	0.12167	0	14.6771	11.7879	1.67112
arr3a	4.3205	35.259	-3.08113	Down	3.64075e-07	3.64821e-05	5.17967	3.68162	4.10022	72.1671	22.7095	10.9006
leg1.1	7.415	75.6996	-3.94677	Down	1.29195e-05	0.000666418	9.70243	9.81808	2.72448	88.281	88.7771	50.0406
tspan13a	1.27928	3.75968	-1.61135	Down	0.000424421	0.00964873	1.29536	1.73544	0.807029	4.32888	4.33098	2.61919
anpepb	0.170136	3.13103	-4.15262	Down	2.30813e-08	3.35916e-06	0.204357	0.154579	0.151473	5.83558	2.93979	0.617703
mtbl	4.90478	14.7086	-1.61004	Down	0.000528302	0.0113472	4.76214	5.5902	4.362	12.7877	14.9905	16.3476
fbp1a	25.7322	80.9807	-1.74288	Down	0.00145387	0.0231125	37.8056	27.2327	12.1584	113.899	91.0175	38.0251
me3	10.3066	22.7503	-1.33544	Down	0.00107812	0.0187935	7.43234	10.015	13.4724	19.4596	18.7131	30.0783
itgae.1	0.381171	1.24727	-1.98683	Down	0.00100483	0.0179592	0.348089	0.485463	0.309961	1.43343	1.82923	0.479155
eif4ebp3	4.85602	33.2336	-3.05341	Down	2.55292e-08	3.6717e-06	5.57478	5.15155	3.84173	45.5297	42.0133	12.1579
nxnl1	0.192027	2.34811	-3.6755	Down	4.28451e-05	0.00170059	0.321918	0.159886	0.094277	5.56436	1.07649	0.403472
CELA1 (1 of many)	0.013623	10.6634	-9.97459	Down	4.80706e-14	3.91775e-11	0	0.040869	0	15.0331	16.3977	0.559318
mamdc2b	0.131699	1.58073	-3.19861	Down	2.05017e-05	0.000953876	0.078702	0.226541	0.089854	2.39473	1.23963	1.10785
ppp1r3db	0.318241	1.45714	-2.435	Down	0.000361354	0.00871312	0.090346	0.473949	0.390429	0.955624	1.2107	2.20509
zgc:110239	12.7444	30.2576	-1.38695	Down	0.000425341	0.00964873	9.04485	12.9323	16.2562	27.6593	30.6423	32.471
bco2a	0.194725	1.47839	-2.96827	Down	9.22969e-06	0.000517582	0.197707	0.332045	0.054422	1.92867	1.51075	0.995752
cyp2p8	0.039347	2.99371	-7.67777	Down	5.32056e-06	0.000347828	0.067566	0.050475	0	4.00369	3.95872	1.01871
COLEC10	0.894852	2.99651	-1.92848	Down	6.29131e-05	0.00223281	0.861702	0.743773	1.07908	3.1521	3.19921	2.63823
CABZ01089777.1	0.370465	8.06024	-4.34575	Down	5.7961e-11	1.86467e-08	0.346759	0.409312	0.355324	14.9112	6.75543	2.51408
gjd2b	0.536154	1.34109	-1.5696	Down	0.00428601	0.0487409	0.328976	0.507089	0.772397	1.80303	1.64829	0.571943
selenop	377.821	802.213	-1.22424	Down	0.00411672	0.0479432	350.264	496.377	286.822	584.764	738.1	1083.77
zgc:158423	2.70471	5.18003	-1.2615	Down	0.00320742	0.0407495	2.48794	2.87343	2.75277	4.35567	6.51724	4.66718
si:ch211-167j9.4	0.626475	4.82439	-3.19298	Down	7.05944e-06	0.000417523	0.474716	1.22823	0.176475	5.3035	4.79571	4.37397
slc17a7a	0.98171	3.55281	-1.90048	Down	0.000330702	0.00820877	0.778408	0.84084	1.32588	5.95211	2.66526	2.04106
cyp8b1	0.46575	3.75887	-3.16918	Down	3.95355e-08	5.197e-06	0.129747	0.432164	0.83534	4.61311	3.82618	2.83731
calcoco2	0.959711	7.05177	-2.85394	Down	0.000232355	0.00638325	1.385	0.638597	0.855533	14.9558	5.47065	0.728813
si:ch1073-13h15.3	0.485028	4.63212	-3.23566	Down	2.65956e-08	3.73058e-06	0.355482	0.599468	0.500133	4.85406	7.46274	1.57957
zgc:101566	2.83366	6.57675	-1.24569	Down	0.00292036	0.0381833	2.82838	2.46665	3.20595	9.27786	5.81381	4.63858
si:ch1073-303d10.1	0.386458	2.80211	-3.08411	Down	0.000329935	0.00820877	0.431658	0.057492	0.670225	4.82185	3.04511	0.539384
