# Supplementary material for: Nucleolar GTPase Bms1 displaces Ttf1 from RFB-sites to balance progression of rDNA transcription and replication
Source: J Mol Cell Biol. 2021 Nov 13;13(12):902–17. doi: 10.1093/jmcb/mjab074 (PMC8800533; doi:10.1093/jmcb/mjab074)
Supplement: mjab074_Supplementary_Data [file mjab074_supplementary_data.zip › Supplementary Table S2.xlsx]

## Sheet: Supplymentary Table S2
Supplementary Table S2 List of the 390 upregulated genes in bms1lzju1.
gene	mean1	mean2	log2FoldChange	Regulation	pvalue	FDR	cas-1	cas-2	cas-3	WT-1	WT-2	WT-3
nr2e3	2.58894	0.6782	1.79233	Up	0.00126454	0.0207782	1.23482	2.09232	4.43969	0.424335	0.606115	1.00415
eif2b2	48.6627	21.4868	1.11997	Up	0.00414358	0.0479432	52.6639	44.2972	49.0271	22.0374	23.8431	18.5798
itga11a	3.12775	1.20206	1.25807	Up	0.00180987	0.027148	2.86785	3.62056	2.89485	1.0552	1.08964	1.46134
ptgs2b	4.45079	1.09209	2.05102	Up	0.000655232	0.01324	8.06645	3.72115	1.56478	1.09668	1.32289	0.856695
pex5	20.6288	8.6573	1.61392	Up	0.000573181	0.0120805	24.006	20.7425	17.1379	5.39566	7.72153	12.8547
snu13b	36.8044	10.6155	1.67491	Up	5.4683e-05	0.00200751	42.8325	28.772	38.8088	9.08742	10.4976	12.2616
serpine1	27.4475	1.32712	4.33073	Up	4.92248e-09	8.98169e-07	47.4274	29.7778	5.13719	0.862626	1.72545	1.39328
urp2	6.19311	1.76097	1.73595	Up	0.000766385	0.014801	6.77896	5.59862	6.20174	2.54	2.07016	0.672767
mmp9	43.5585	3.24336	3.79065	Up	9.84325e-07	8.41495e-05	97.1601	25.8946	7.6208	2.73682	4.78644	2.20682
ccng1	765.636	150.764	2.23821	Up	2.12792e-08	3.13419e-06	649.204	750.21	897.493	125.613	141.7	184.979
nomo	18.1865	4.2528	2.03445	Up	3.87116e-07	3.81652e-05	17.0747	16.5121	20.9726	3.80112	3.37899	5.57829
eif5a2	33.3494	15.5902	1.43887	Up	0.000444495	0.00997056	34.4057	30.6219	35.0206	11.2638	12.7302	22.7767
ms4a17a.4	2.66809	0.202954	5.80989	Up	6.61837e-08	8.41349e-06	4.57844	2.39462	1.0312	0.214616	0.291355	0.102891
chkb	3.97642	1.35157	1.46209	Up	0.00102755	0.0182319	3.72392	4.09647	4.10887	1.2485	1.00319	1.80301
slc25a32b	12.3569	3.04029	2.29558	Up	0.000192997	0.00569901	10.4596	13.8175	12.7937	2.9093	0.97146	5.24012
lama1	2.71197	0.640834	1.94355	Up	5.38182e-06	0.000349962	1.6679	2.39694	4.07107	0.556526	0.673517	0.692459
prmt7	7.02064	1.92712	1.83391	Up	2.26013e-05	0.00103098	6.90791	6.53708	7.61693	1.47931	1.25611	3.04595
adma	37.2505	7.57533	2.27491	Up	3.48003e-05	0.00143728	63.2863	34.8279	13.6375	8.45889	8.0233	6.24379
BX511112.1	1.56577	0	7.7344	Up	1.4988e-08	2.31935e-06	1.49232	1.38894	1.81605	0	0	0
acp6	7.08691	1.70355	2.05189	Up	8.46704e-06	0.00048144	9.19629	6.76668	5.29775	1.38065	1.66503	2.06496
dkc1	141.443	46.7982	1.48594	Up	0.000346848	0.00842985	118.281	135.418	170.628	40.0634	34.4862	65.8451
smyd5	10.3161	1.21764	2.97546	Up	2.0543e-10	5.89083e-08	11.0162	9.48629	10.4457	1.17098	0.801667	1.68028
ccl39.3	1.21525	0.089391	4.22613	Up	0.000419932	0.00959564	0.949071	1.47055	1.22613	0.268173	0	0
onecut3a	1.37765	0.375339	1.91375	Up	0.00401107	0.047423	1.11553	1.97698	1.04045	0.381037	0.164696	0.580285
ybey	2.45263	0.562681	1.87503	Up	0.000395783	0.00923368	1.80512	3.11038	2.4424	0.352263	0.584682	0.751097
batf3	2.70743	0.391558	3.04474	Up	0.00127258	0.0208823	5.27876	2.30286	0.540677	0.340122	0.506873	0.32768
fopnl	71.9818	32.8883	1.17446	Up	0.004398	0.0496909	52.4755	66.526	96.9439	24.4246	31.5651	42.6751
cyp26a1	5.37478	1.52041	1.9625	Up	0.00419146	0.0480681	2.26828	4.62939	9.22668	1.17497	0.200865	3.18539
her8.2	2.81721	0.432921	2.33737	Up	0.00376622	0.0455254	0.597307	1.64746	6.20685	0.41111	0	0.887652
zgc:174154	4.24833	0.024505	6.78873	Up	4.76351e-06	0.000323522	0	2.53497	10.21	0	0	0.073515
TCIM (1 of many)	9.98086	2.49033	2.03801	Up	0.00435091	0.0492955	21.9744	5.23833	2.72982	2.13115	3.40145	1.9384
ptrhd1	8.65718	2.17819	1.91102	Up	0.00011326	0.00374329	7.29446	8.05017	10.6269	1.03345	1.95746	3.54367
prelid3b	497.237	106.218	2.17139	Up	2.50672e-07	2.66475e-05	572.29	507.605	411.817	105.081	81.9609	131.613
slc16a6b	11.6859	0.271729	3.54826	Up	1.44826e-10	4.41973e-08	27.7933	4.2625	3.00195	0.206224	0.326933	0.28203
hsp70.3	51.4564	3.66062	3.75524	Up	1.17555e-16	3.59278e-13	46.9838	37.1474	70.2379	3.53482	2.7776	4.66944
tyw1	18.1401	7.79631	1.14299	Up	0.00277803	0.0369145	17.67	17.4667	19.2838	7.35775	7.91331	8.11788
dhx30	2.89294	0.995984	1.54644	Up	0.000487922	0.0106706	3.1826	3.12621	2.37002	1.13491	0.786296	1.06675
tsfm	16.6733	3.15376	2.88539	Up	4.65901e-07	4.41522e-05	12.9059	18.5115	18.6027	1.66156	2.32608	5.47365
zgc:158343	25.1899	5.39599	2.2642	Up	7.51454e-07	6.6569e-05	37.1666	18.9157	19.4874	5.15285	5.55798	5.47715
mon1a	1.50608	0.606189	1.6067	Up	0.00304072	0.0392947	1.79043	1.80027	0.92756	0.651711	0.426816	0.74004
qtrt1	6.25653	1.77984	1.72476	Up	0.000100183	0.00337393	7.11317	6.25241	5.40402	1.66291	1.40371	2.27292
ddx18	87.6566	30.9827	1.49976	Up	0.000166917	0.00513994	77.9705	89.3957	95.6037	40.7752	25.0697	27.1031
trmu	5.88547	1.99625	1.56232	Up	0.000856994	0.0160984	5.40968	4.94002	7.30672	1.47215	1.34162	3.17497
si:ch211-209j12.3	2.10316	0.197143	3.23383	Up	5.79399e-07	5.32568e-05	2.55665	1.93106	1.82178	0.128159	0.209514	0.253757
im:7152348	8.44778	2.26157	1.79742	Up	0.000201362	0.00585206	5.30652	5.73367	14.3032	1.75798	1.78513	3.2416
si:ch211-218g23.6	1.14893	0.1266	3.50266	Up	7.06972e-06	0.000417523	1.40467	1.0034	1.03873	0	0.185807	0.193992
zgc:91849	3.59289	0.812657	2.11584	Up	0.00054259	0.0116167	6.30425	3.37738	1.09703	0.560807	1.08791	0.789255
coa5	15.0572	4.97632	1.69142	Up	0.000697802	0.0137813	22.8205	12.5432	9.80787	3.98898	4.50683	6.43314
mapkapk3	3.8482	1.23926	1.58359	Up	0.00105174	0.0185	3.92486	2.70249	4.91725	0.872721	1.09281	1.75225
hsd17b12b	6.03637	2.47051	1.26911	Up	0.00238892	0.0331118	5.08661	6.51188	6.51061	2.38644	1.80071	3.22438
coil	12.5428	2.902	2.14461	Up	5.17388e-06	0.000340837	9.70894	11.8954	16.024	2.26628	1.7613	4.67842
mphosph10	107.577	42.0699	1.25652	Up	0.0016032	0.0247736	81.7863	115.994	124.952	54.516	33.755	37.9389
ddx52	38.6211	13.5344	1.36142	Up	0.000832254	0.0158205	40.6667	39.0881	36.1085	11.1289	11.0458	18.4284
atf3	21.9472	2.42409	3.14512	Up	1.58674e-11	5.87817e-09	23.2049	21.6016	21.035	3.6139	2.09037	1.56799
csf1a	7.21698	2.55516	1.37686	Up	0.00104817	0.0184904	4.67207	7.19758	9.78128	2.24498	2.31727	3.10322
dusp4	14.7065	4.06638	1.81842	Up	0.000196207	0.00573835	21.5814	15.4509	7.08708	4.20176	3.37341	4.62397
pa2g4b	126.905	58.5752	1.17839	Up	0.00261654	0.0354625	127.167	124.006	129.541	66.9637	44.0612	64.7007
nup210	6.34828	1.39936	2.01817	Up	2.38273e-05	0.00106778	3.38949	6.40166	9.2537	0.930289	1.15188	2.11592
si:dkey-184p18.2	4.32772	0.839489	2.49682	Up	0.000133981	0.00423236	7.37879	3.60508	1.99929	1.31689	0.532943	0.668629
trmt6	18.835	4.3665	1.94384	Up	3.27489e-06	0.000234126	17.5765	19.3616	19.5669	5.45658	2.74757	4.89535
brf1a	4.99591	0.994686	1.94821	Up	0.000426875	0.00964873	5.76641	4.77254	4.44878	0.704802	1.3076	0.971658
bcl6ab	13.6769	4.94746	1.35118	Up	0.000560143	0.0118679	11.9718	13.5087	15.5502	5.49193	3.85332	5.49715
CU929145.2	3.09412	0.858172	1.73809	Up	0.00162215	0.024913	2.029	3.05723	4.19613	0.552632	1.11081	0.911076
nars	269.851	64.2441	1.63683	Up	0.00179483	0.0269887	271.194	284.737	253.622	65.726	43.5285	83.4777
ccn1l1	7.99501	0.773151	3.15784	Up	3.92163e-08	5.197e-06	2.97642	8.05724	12.9514	0.405881	1.11043	0.80314
pnocb	4.02181	1.09776	1.90024	Up	0.000844981	0.0159905	5.31175	2.63827	4.11542	0.676302	1.8996	0.717384
slc25a25a	13.1643	3.00721	1.84618	Up	0.000272446	0.0071627	18.292	13.9746	7.22611	2.0434	2.51738	4.46085
nol7	173.568	53.8648	1.57694	Up	0.000268666	0.00711427	234.296	140.24	146.169	56.7242	43.077	61.7932
magoh	169.116	66.9287	1.26244	Up	0.00291466	0.0381496	178.384	144.645	184.32	48.2082	53.2609	99.3172
grpel1	28.6114	7.57386	1.8444	Up	0.000193714	0.0057064	30.3863	27.9729	27.475	5.8343	3.92449	12.9628
rcc1l	14.9378	5.95554	1.32355	Up	0.00289263	0.0379019	18.2045	14.5149	12.0939	4.78265	4.37365	8.71033
tbc1d2	3.68032	1.1439	1.77306	Up	0.00226507	0.0317551	6.14244	3.8947	1.00383	1.23728	1.04923	1.1452
dap3	34.0243	11.2744	1.50921	Up	0.000429917	0.00967907	31.117	34.7124	36.2436	9.61642	8.03229	16.1746
yars2	4.57395	1.57158	1.50251	Up	0.00111107	0.0190579	3.18535	4.30557	6.23093	1.14842	1.76491	1.8014
prmt6	9.29802	1.85776	2.28272	Up	0.000285374	0.00736394	6.87308	8.75952	12.2615	0.42949	1.33783	3.80597
tes	14.5546	5.13235	1.44387	Up	0.00417843	0.0479666	21.8966	12.8309	8.93623	3.42841	4.49813	7.47051
hmgb3a	768.023	292.608	1.40469	Up	0.00382879	0.0460723	320.578	728.442	1255.05	298.074	253.443	326.306
psmb3	66.2806	24.3806	1.3903	Up	0.000659848	0.0133113	72.9371	54.5906	71.3141	21.3562	18.6047	33.1808
otpa	17.0273	3.34632	2.21136	Up	0.000383207	0.009066	3.35322	14.874	32.8548	3.06081	1.98832	4.98982
farsb	36.9533	11.205	1.67348	Up	2.76452e-05	0.00118583	41.0622	34.6545	35.1432	12.6922	8.5623	12.3604
cavin1a	21.6832	4.94365	2.00829	Up	0.000475506	0.0104929	11.3787	29.8169	23.854	3.24487	2.15568	9.43039
eif2b5	48.8061	19.5154	1.25989	Up	0.00214212	0.0306514	57.1953	48.7737	40.4494	25.0567	16.8712	16.6183
c3a.1	147.698	22.5822	2.29362	Up	0.000202883	0.00587737	162.628	242.83	37.6355	9.68636	28.3317	29.7286
hbegfa	75.0426	14.5158	1.99238	Up	2.10158e-05	0.000969503	114.051	69.8062	41.2707	13.5164	13.6864	16.3446
rrp8	38.4418	13.2505	1.66281	Up	0.000258983	0.00689776	33.7977	40.1062	41.4214	17.4936	12.5949	9.66298
prdm13	2.86728	0.4518	2.5052	Up	0.0022445	0.0316482	0.368405	2.11456	6.11887	0.710203	0.094593	0.550605
prelid3a	8.12715	2.67714	1.99146	Up	0.000306312	0.00775294	4.00243	7.51649	12.8625	2.84175	2.26966	2.92001
efemp2a	8.55732	2.36699	1.76239	Up	0.000189455	0.00563524	6.77104	8.52413	10.3768	1.25971	1.8976	3.94365
CABZ01109604.1	33.0447	8.79376	1.66788	Up	0.0009258	0.0169117	38.6822	31.0383	29.4138	5.63359	6.27943	14.4683
ptgs2a	15.3364	3.75821	2.15637	Up	0.000857265	0.0160984	30.0211	12.242	3.746	3.68616	4.10148	3.48699
larsb	6.74866	2.33457	2.23123	Up	1.67354e-05	0.000814438	5.85802	7.72347	6.66449	2.21612	1.86294	2.92465
mrpl21	13.9507	4.99345	1.36584	Up	0.00214372	0.0306514	11.8371	12.6518	17.3632	3.61738	3.53452	7.82844
si:ch211-241e1.3	7.97925	2.03306	1.97503	Up	0.000425007	0.00964873	14.1271	6.95237	2.85825	2.64941	1.75267	1.69709
si:ch211-117c9.5	3.65689	1.23804	1.48931	Up	0.00198266	0.0288495	5.24612	3.52461	2.19993	1.4661	1.08224	1.16579
heatr1	5.62837	2.22993	1.26249	Up	0.0027875	0.0369601	4.74556	5.58053	6.55902	3.30355	1.80863	1.57762
eif2s1a	95.9991	41.6114	1.11652	Up	0.00426436	0.0485998	88.8751	82.4828	116.639	43.8221	31.8766	49.1356
dnttip2	64.3648	17.9225	1.80189	Up	1.00155e-05	0.000549055	63.5883	62.7723	66.7338	24.6258	12.4736	16.6682
ptges3b	167.618	45.6563	1.7421	Up	0.000360753	0.00871312	136.409	139.757	226.689	28.5051	27.4899	80.974
mrpl27	27.4711	8.67265	1.57929	Up	0.00017479	0.00532869	25.5647	31.9208	24.9278	6.51105	7.74622	11.7607
shha	6.36101	2.34859	1.44844	Up	0.00125724	0.0206919	3.75294	4.8677	10.4624	2.1403	1.8867	3.01877
ppp4cb	32.2447	9.83156	1.58411	Up	0.00105492	0.0185294	38.2274	29.8042	28.7025	4.79234	7.54006	17.1623
rps19bp1	46.0582	23.3307	1.60033	Up	0.00405467	0.0477998	46.9723	43.0444	48.158	31.938	23.7345	14.3195
timm8b	34.967	11.7388	1.52429	Up	0.000298183	0.00762301	33.4488	35.9587	35.4934	9.25048	9.51439	16.4517
si:ch211-81n22.1	1.91471	0.575766	1.79686	Up	0.00165396	0.0253698	1.78574	2.4947	1.46369	0.497336	0.453665	0.776296
phlda1	5.88218	1.84315	1.76426	Up	0.000405433	0.00940497	2.9143	5.56529	9.16695	1.52446	1.51355	2.49143
AL935186.9	10.4194	0	2.59409	Up	0.000860986	0.0161188	0	31.2581	0	0	0	0
pus10	13.947	3.76877	1.75409	Up	0.000322128	0.0080532	13.0254	13.314	15.5017	2.28071	2.06195	6.96364
ppa1b	99.845	38.3736	1.23724	Up	0.00361527	0.0444187	88.4703	92.7846	118.28	29.3547	27.5546	58.2116
si:ch211-59o9.10	4.30838	1.43592	1.54215	Up	0.00111668	0.0190579	3.75463	4.08414	5.08636	0.737046	1.32117	2.24954
gemin5	6.76595	1.69762	1.90527	Up	4.90368e-05	0.00187336	6.8397	5.21638	8.24176	1.84245	1.01838	2.23201
abcf3	14.2747	3.6252	1.92225	Up	5.66515e-06	0.000364508	14.4335	14.7304	13.6601	3.17486	2.61194	5.08878
sars	109.733	41.9619	1.18299	Up	0.0035245	0.0439216	93.6139	111.922	123.664	34.1929	32.3043	59.3886
c4b	13.2389	3.11505	2.0522	Up	0.000164193	0.00509457	19.0998	16.1475	4.46934	2.91198	3.69599	2.73719
cthrc1a	54.2335	14.7269	1.80243	Up	0.000275665	0.00718592	57.3578	50.6572	54.6855	8.31407	8.90733	26.9592
gcgb	5.53612	1.24832	2.08775	Up	0.00416254	0.0479432	4.6455	3.38222	8.58065	0.25073	1.40464	2.08961
psmd8	54.7557	23.2822	1.87347	Up	0.000119961	0.00388997	60.0803	44.1692	60.0176	19.2335	15.2081	35.4048
ifrd2	27.5567	6.24899	1.58719	Up	0.00110805	0.019052	21.721	29.0779	31.8711	5.56895	4.14178	9.03626
rpl7l1	55.0922	20.0245	1.43051	Up	0.000680692	0.01357	65.8903	46.503	52.8832	22.8726	15.6197	21.5811
zgc:153115	7.10033	2.00691	1.7693	Up	0.00139705	0.0223839	3.94236	6.43368	10.925	1.04461	1.66657	3.30957
AL954696.1	4.85477	1.74915	1.40388	Up	0.00167698	0.0255625	5.02366	5.14069	4.39996	2.49123	1.76065	0.995575
dusp11	3.86548	1.21425	1.62328	Up	0.000416003	0.00952365	3.83845	4.02274	3.73524	1.03883	0.721331	1.8826
emg1	17.5972	3.63717	2.21367	Up	5.31777e-07	4.96257e-05	20.4392	14.0305	18.322	3.05766	2.81992	5.03394
si:dkey-70b23.2	2.21823	0.663681	4.3194	Up	0.000913789	0.0168239	3.05012	1.88102	1.72354	0.827204	0.270808	0.893032
si:ch211-214j24.14	15.5006	6.51615	1.18124	Up	0.00377586	0.0455675	16.4678	14.706	15.3279	6.96094	5.02012	7.56739
hspa14	29.6529	7.3992	1.95217	Up	5.9901e-06	0.000377469	32.5325	27.4511	28.9751	5.85604	5.30742	11.0341
rrs1	23.2445	8.66478	1.27733	Up	0.00216758	0.0308482	19.6996	21.5992	28.4348	7.11084	6.28117	12.6023
pde12	4.19093	1.08659	1.87739	Up	8.71537e-05	0.00298446	4.04724	3.58656	4.93899	0.959817	0.593714	1.70625
adam8b	7.40738	0.982238	2.75019	Up	1.1715e-07	1.40408e-05	11.6987	5.70816	4.81525	0.805819	1.3254	0.815495
si:dkey-56m19.5	47.7533	8.92699	2.47832	Up	1.40171e-05	0.000711031	34.0481	41.175	68.0368	7.47016	4.49181	14.819
phlda3	38.1213	6.61565	2.45198	Up	5.56279e-09	9.71502e-07	46.1736	31.2188	36.9714	5.95359	7.19454	6.6988
GDPGP1	3.4768	0.926693	1.85231	Up	0.00416881	0.0479432	3.74572	2.95399	3.73067	0.303924	0.379619	2.09653
plaua	2.48303	0.10326	4.19079	Up	1.68943e-05	0.000815678	5.39108	1.4414	0.616618	0.139766	0.059054	0.110961
thoc3	11.5217	4.59098	1.2279	Up	0.00355474	0.0441185	10.0936	9.43813	15.0333	3.8758	3.62575	6.2714
clptm1	15.4027	6.35831	1.26789	Up	0.00370015	0.0450516	15.4835	15.274	15.4506	4.19608	5.15227	9.72657
ier2a	22.471	6.63159	1.68774	Up	7.64195e-05	0.00264654	28.1037	21.5958	17.7136	5.66085	6.50233	7.73157
odc1	2.61171	0.16194	4.07395	Up	5.1925e-05	0.00194123	3.31609	2.1963	2.32274	0.010474	0.052783	0.422564
hspa5	171.784	46.686	1.8306	Up	0.000139655	0.00438891	184.467	172.799	158.085	28.633	30.4099	81.0151
hspa4a	54.9363	15.0868	1.62747	Up	0.00206271	0.0298588	61.1922	47.8592	55.7575	7.81568	8.48977	28.9549
ube2d2l	49.6558	9.2603	2.40099	Up	1.05443e-05	0.000565369	84.0351	45.6444	19.288	7.91721	9.37669	10.487
fam136a	106.821	23.2606	2.18395	Up	1.20574e-05	0.00063112	114.882	114.836	90.7452	13.2856	17.3164	39.1798
parm1	2.57316	0.732206	1.87284	Up	0.00388534	0.0466126	3.83895	3.29083	0.589688	0.984896	0.880276	0.331445
anks3	3.8269	1.23944	1.51389	Up	0.000242569	0.00656062	3.81147	4.04108	3.62815	1.03877	1.27468	1.40487
si:ch73-23l24.1	30.4891	9.81672	1.57916	Up	0.000282574	0.00733433	34.7053	30.5412	26.2209	6.59518	11.3382	11.5168
zgc:171480	55.219	21.7768	1.26597	Up	0.00183194	0.0273109	68.3844	47.318	49.9546	18.8301	21.3424	25.1579
llph	67.4611	25.9838	1.29799	Up	0.00104665	0.0184903	78.9904	55.4664	67.9266	27.2432	21.7215	28.9868
ptcd1	10.4105	4.31267	1.14013	Up	0.00417868	0.0479666	8.39606	10.1586	12.6769	4.76344	3.03869	5.13589
znf1082	1.48048	0.401994	1.8609	Up	0.00415901	0.0479432	1.00358	0.961175	2.4767	0.254354	0.273631	0.677998
heatr3	25.3785	7.17931	1.71384	Up	0.000109997	0.00366405	25.8347	22.8109	27.49	8.78954	5.90746	6.84093
aimp1a	173.032	66.8167	1.31337	Up	0.000864851	0.0161664	198.315	170.298	150.484	70.1148	63.0423	67.2929
socs3a	43.5352	7.0366	2.5847	Up	1.68904e-07	1.9119e-05	63.7942	37.8729	28.9385	7.17977	9.33036	4.59966
LO017725.1	1.9302	0	5.10873	Up	7.13672e-05	0.00248565	3.89531	1.35563	0.539661	0	0	0
f3b	8.82426	2.47268	1.91362	Up	2.56231e-05	0.00111474	11.7361	7.9997	6.73693	2.73944	2.62122	2.0574
smim4	19.4948	20.6092	1.55445	Up	0.00166403	0.0254889	21.7062	19.0629	17.7151	19.2579	16.8864	25.6833
si:dkey-253d23.8	1.58035	0.294684	2.49095	Up	0.000172702	0.0052782	1.01337	1.50395	2.22371	0.242445	0.369433	0.272174
tcima	33.2394	8.60513	1.92053	Up	0.000819912	0.0156616	56.2515	33.292	10.1747	7.66621	8.40368	9.74551
admb	12.4124	3.63582	2.09677	Up	0.00228119	0.0319445	22.2138	12.423	2.60054	3.38427	3.77877	3.74443
dcaf13	27.8745	11.7112	1.37128	Up	0.000896852	0.0166374	30.5085	26.4182	26.6968	10.674	10.0061	14.4533
fcf1	58.5175	14.4336	1.96491	Up	2.61027e-06	0.000194577	66.3908	47.3213	61.8405	13.09	10.7761	19.4347
dnlz	4.45854	1.54759	1.44502	Up	0.00228548	0.031948	5.02947	4.37618	3.96996	2.11851	0.949408	1.57484
polr3d	3.76706	1.42814	1.34596	Up	0.00313432	0.0401226	4.43598	3.44223	3.42298	1.15932	0.884631	2.24047
exosc9	38.0243	8.83655	1.98873	Up	1.52404e-05	0.000760467	36.142	34.8499	43.081	6.83217	6.77561	12.9019
hoxb8b	25.8615	7.98005	1.5761	Up	0.00041431	0.00952056	14.9211	19.661	43.0024	9.33131	6.59609	8.01274
esm1	5.07823	2.02074	1.25424	Up	0.00294062	0.0382845	4.77294	4.88349	5.57825	2.01647	1.9225	2.12324
dph3	6.45495	1.29088	2.32361	Up	9.92119e-06	0.000546336	7.83109	6.09867	5.4351	0.974051	1.37976	1.51883
timm50	26.6876	6.16494	2.06796	Up	1.03868e-05	0.000561852	25.8166	26.5223	27.7239	4.33389	3.81799	10.3429
fkbp1ab	6.81706	2.64242	1.37933	Up	0.00426565	0.0485998	4.82367	6.25728	9.37024	2.4052	2.14972	3.37235
slc39a6	14.5608	5.37944	1.39504	Up	0.000338485	0.00831728	14.2963	13.4898	15.8963	6.54093	4.95006	4.64732
zgc:174855	2.97038	0.078388	5.28861	Up	0.00107088	0.0187021	0.021969	2.07239	6.8168	0.011868	0	0.223296
TTC9	3.58863	1.44048	1.43982	Up	0.00204641	0.0296766	4.13347	3.65453	2.97789	1.95836	1.31656	1.04652
snrpd2	234.794	81.3132	1.45327	Up	0.000967975	0.0174793	246.553	177.221	280.608	60.6523	58.3502	124.937
cxcl18b	33.2436	2.14067	3.99507	Up	3.23861e-09	6.3858e-07	64.5393	19.1708	16.0207	3.21548	2.10348	1.10305
tmem161a	8.85644	2.03161	2.02675	Up	0.000104589	0.00349345	3.27915	9.81979	13.4704	1.7238	1.71923	2.65181
rars	66.0056	13.3303	2.23352	Up	1.21622e-07	1.44353e-05	83.6486	65.8842	48.4839	14.5545	11.5227	13.9135
adamts8a	6.338	1.70119	1.80203	Up	0.000793464	0.0152648	9.5829	6.92271	2.50838	1.43877	2.39588	1.26891
ttc27	12.5283	4.1329	1.4197	Up	0.000833409	0.0158205	13.9629	11.5793	12.0428	5.82455	3.66298	2.91118
hspb8	8.0152	2.42549	1.70381	Up	0.00284052	0.0373793	2.49914	9.08217	12.4643	2.2864	1.17694	3.81314
ccn1	6.28476	1.7859	1.68259	Up	3.66783e-05	0.00149964	6.32846	7.25604	5.26977	1.91847	1.79774	1.6415
canx	91.1064	37.9537	1.21116	Up	0.00280224	0.037106	92.472	88.8604	91.9869	32.1114	32.1681	49.5815
angpt1	5.552	1.87506	1.48636	Up	0.00225864	0.0317379	5.44426	5.29078	5.92096	0.758939	2.17406	2.69219
kcmf1	14.3082	6.03658	1.13204	Up	0.00342075	0.042891	11.4117	15.2611	16.2517	6.15935	5.34113	6.60927
zmpste24	6.82915	2.36313	1.37678	Up	0.00182029	0.027271	6.04354	6.51581	7.92811	1.61548	1.74843	3.72549
epha2a	4.22147	1.20999	1.71308	Up	0.00112767	0.0192002	5.54889	3.47864	3.63688	1.09965	0.922481	1.60784
cxcl18a.1	15.9751	3.33091	2.28325	Up	0.000212857	0.00600965	32.0068	9.46574	6.45265	3.0596	4.35686	2.57626
snrnp25	40.1641	13.3509	1.83778	Up	1.69474e-05	0.000815678	33.1856	35.2436	52.0631	14.8236	8.56953	16.6595
ppan	78.2444	22.3327	1.40183	Up	0.00060956	0.0125876	72.8604	69.1189	92.754	24.787	17.0164	25.1948
tent5c	3.5816	1.23215	1.70392	Up	0.00090183	0.0166791	2.20603	4.32303	4.21574	1.14078	0.768776	1.7869
atad3	259.995	58.8193	2.10553	Up	3.32198e-07	3.3563e-05	282.477	278.009	219.501	70.6922	45.9123	59.8534
twistnb	30.9141	9.79907	1.6734	Up	5.02815e-05	0.00190898	30.5044	30.1316	32.1064	13.5452	8.49859	7.35346
FO704772.2	75.4241	10.4428	2.83201	Up	0.001934	0.0284271	209.167	7.87846	9.22644	7.3508	15.4033	8.57428
rpap2	4.23101	1.22372	1.7597	Up	5.01407e-05	0.00190898	4.76121	4.09873	3.83309	1.07064	0.972642	1.62789
exosc4	75.1738	26.0318	1.44374	Up	0.000216976	0.00608108	74.3857	69.5836	81.5522	23.4435	22.7265	31.9255
apoba	19.237	5.53544	1.74833	Up	0.00231561	0.0322052	18.6578	29.2049	9.84826	2.74896	3.53237	10.325
si:dkey-31f5.8	2.36381	0.266632	3.67735	Up	0.000217377	0.00608108	5.47162	0.867383	0.75244	0.431366	0.185994	0.182535
aldh1l2	7.57026	2.0288	1.75009	Up	0.000804904	0.0154473	5.74802	8.32052	8.64225	1.54265	0.745674	3.79807
MRPL49	28.717	9.29851	1.50574	Up	0.000882287	0.016417	23.5133	32.8457	29.7921	6.44016	7.16656	14.2888
rab3da	13.0059	5.31064	2.02906	Up	0.00082279	0.0156921	22.3218	10.1704	6.5255	3.78516	4.60667	7.5401
anp32a	1.50216	1.16424	5.48355	Up	0.00429443	0.0487701	0.976438	1.39235	2.13769	1.61368	1.07143	0.807624
pfdn2	241.823	41.9752	2.43164	Up	3.82984e-09	7.32052e-07	183.264	222.515	319.691	46.6602	31.2033	48.0621
smarca5	46.6484	14.739	1.55604	Up	0.0041039	0.0479432	32.5714	41.3642	66.0097	6.06424	9.53168	28.6212
drg1	30.916	9.77089	1.55691	Up	0.000210559	0.00600965	31.6275	27.7573	33.3631	6.9352	8.46035	13.9171
pgp	17.2102	3.79662	2.18899	Up	0.000427336	0.00964873	26.9404	15.654	9.03612	1.76125	1.93452	7.69407
impdh2	33.1734	7.93892	1.95992	Up	0.0002048	0.00591888	23.8934	35.4333	40.1933	4.11556	4.35927	15.3419
lyve1a	24.7753	7.59396	1.79546	Up	0.000814212	0.0155771	35.0358	31.1708	8.11939	8.69726	6.70282	7.38181
btg2	8.76954	2.67469	1.62989	Up	5.7506e-05	0.00208608	8.11667	8.26324	9.92869	2.0915	2.52445	3.40811
mef2ca	14.1262	4.31137	1.58524	Up	0.00152715	0.02399	5.99594	20.8267	15.5559	3.95318	3.21272	5.76821
cyp27c1	4.09821	1.07702	1.88429	Up	3.40235e-05	0.00140996	3.9168	3.79028	4.58753	1.68458	0.811775	0.73469
ttc4	26.6328	7.0509	1.8531	Up	2.89074e-06	0.000211612	26.7906	23.6221	29.4859	7.83678	5.31981	7.99611
tnfaip6	13.2163	4.47652	1.54269	Up	0.00195801	0.0286832	20.1214	12.4054	7.12213	4.7833	5.19519	3.45107
trmt13	19.2806	6.61569	1.45694	Up	0.000311742	0.00787406	19.249	17.4079	21.185	5.69182	5.52068	8.63457
lias	18.7397	8.12401	1.38849	Up	0.0039699	0.0470272	26.8333	19.5617	9.82404	6.9433	7.27884	10.1499
hspb11	159.512	36.1416	1.96476	Up	0.00198318	0.0288495	22.6569	161.57	294.309	48.5386	33.03	26.8563
ccdc137	33.8982	10.6206	1.64646	Up	4.00726e-05	0.00160884	35.3554	33.6229	32.7162	13.0561	8.47455	10.3312
nop16	66.2414	27.788	1.11423	Up	0.00365581	0.044603	70.833	57.3392	70.5519	28.4065	27.7089	27.2486
ptges	5.37544	1.53344	1.80443	Up	0.00177651	0.026797	9.28711	4.42637	2.41283	1.93051	1.67378	0.996019
tti1	1.33784	0.310561	2.03189	Up	0.000224476	0.00623685	1.99671	1.15314	0.863666	0.224607	0.377394	0.329682
stip1	86.6808	39.2255	1.2077	Up	0.00353683	0.0439408	85.3992	80.8843	93.759	30.2275	30.8258	56.6231
parp3	14.9256	6.1251	1.23519	Up	0.00211852	0.0303622	17.437	13.5574	13.7824	5.64534	5.58055	7.14942
gbp3	3.69238	0.688355	2.69993	Up	0.00407254	0.0479025	3.60811	4.04056	3.42846	0.080384	1.94998	0.034706
CT583728.26	10.8644	1.15024	3.64212	Up	0.00107078	0.0187021	30.009	1.40755	1.17654	0.683593	1.85174	0.915377
p2rx5	7.00917	2.22996	1.53833	Up	0.00265953	0.0359142	3.24906	9.03963	8.73882	1.62363	1.28294	3.7833
c7a	11.9527	2.43785	2.17905	Up	4.64089e-05	0.00179541	17.2482	12.6964	5.91358	2.2615	3.24652	1.80554
dhx33	3.60991	1.38075	1.59358	Up	0.000794145	0.0152648	2.59924	5.16472	3.06576	1.82821	1.1479	1.16613
cp	44.2274	13.5034	1.6483	Up	0.000239835	0.00650106	39.0366	57.0041	36.6416	13.9094	15.8064	10.7946
adam8a	4.92316	0.435335	1.73857	Up	0.0019294	0.028418	7.27102	4.70198	2.79649	0.329823	0.551457	0.424724
tubb6	26.3905	5.4403	2.34071	Up	2.99147e-07	3.09921e-05	28.7511	23.8503	26.5703	3.73282	3.97056	8.61753
hpdl	9.17244	1.23738	2.88611	Up	1.7526e-08	2.67819e-06	5.73605	11.0695	10.7118	0.898024	0.7405	2.07361
fosl1b	3.27472	0.228537	3.73996	Up	3.1717e-07	3.23117e-05	3.84941	2.14675	3.828	0.325466	0.360145	0
ccdc12	93.2295	35.6556	1.51957	Up	0.000234166	0.0064042	86.4178	91.1621	102.109	30.3246	22.3327	54.3096
atp13a1	6.10769	2.07277	1.47092	Up	0.000199739	0.00582772	5.41158	5.72898	7.18252	2.31411	1.62362	2.28056
homeza	24.5567	6.45608	1.82077	Up	0.000132369	0.00419227	35.5717	22.9011	15.1973	6.17384	5.63779	7.55661
rrp15	103.958	40.3019	1.26282	Up	0.00108335	0.0187935	102.483	91.4787	117.911	48.618	31.8749	40.4127
hbbe3	30.7217	0.544653	5.70693	Up	1.91853e-05	0.00089862	0.384743	25.5459	66.2346	0.313835	0	1.32012
nppa	3.86355	0.953139	1.87311	Up	0.00122244	0.0203325	1.96164	3.20443	6.4246	1.15356	0.343112	1.36274
ankrd22	36.8415	5.17402	2.85488	Up	0.000162926	0.00506811	83.9447	20.9603	5.61958	4.70151	5.8441	4.97645
cct3	382.843	150.638	1.27623	Up	0.000959666	0.0173549	338.263	391.069	419.197	135.149	136.12	180.646
si:ch211-209l18.4	5.3262	1.42698	1.89547	Up	1.49347e-05	0.000751342	4.30483	4.01765	7.65611	1.10333	1.56604	1.61157
polr3e	16.0826	6.84461	1.72657	Up	0.00124697	0.0206282	13.7525	15.573	18.9222	8.93812	5.99459	5.60112
usp4	11.4535	5.0609	1.13485	Up	0.00410906	0.0479432	11.8204	10.8954	11.6447	4.53757	3.97447	6.67067
ociad2	14.7749	3.51017	2.11721	Up	7.12394e-05	0.00248565	24.9	13.1736	6.25106	3.56208	3.14676	3.82167
hk2	12.4454	3.2168	1.91851	Up	0.00375065	0.0454878	16.3113	12.4979	8.52682	3.00664	2.9234	3.72038
fbxo30a	2.77578	0.927376	1.54649	Up	0.00364882	0.044603	4.01689	2.37781	1.93264	0.698517	0.611152	1.47246
dnajc2	17.022	4.11822	1.98113	Up	4.36013e-05	0.00172426	14.7409	16.2005	20.1245	2.53974	2.55465	7.26027
ahsa1b	35.3696	12.7498	1.41352	Up	0.00151014	0.0238212	39.8843	27.5222	38.7022	9.07272	8.74604	20.4306
cpsf3	19.6997	8.28439	1.18971	Up	0.00359397	0.044246	15.3305	18.7512	25.0174	6.87679	7.35641	10.62
zgc:86709	106.647	15.7039	2.60786	Up	0.000201531	0.00585206	29.1335	108.311	182.497	4.78678	9.89714	32.4277
hspa4b	131.23	55.0787	1.16787	Up	0.0025453	0.0347668	119.856	131.383	142.45	49.8961	47.7548	67.5852
asns	6.78151	2.21545	1.5627	Up	0.000931079	0.0169382	5.76408	7.65512	6.92532	1.25756	1.59239	3.7964
chchd1	45.9681	15.4884	1.52403	Up	0.000299051	0.00762301	55.8688	43.5867	38.4489	12.9244	12.5096	21.0312
rpf1	65.7412	20.3097	1.4754	Up	0.00408631	0.0479415	74.3822	60.2399	62.6014	22.732	17.0731	21.1239
pgpep1	2.35711	1.79584	1.55386	Up	0.00186447	0.0276951	3.28308	1.74605	2.0422	2.38423	1.15932	1.84398
bzw1a	51.8213	20.6101	1.23221	Up	0.00375466	0.0454913	46.4251	50.1436	58.8951	13.045	18.6308	30.1544
si:ch211-69l10.4	1.0854	0.273232	2.14989	Up	0.000525287	0.0113057	0.98391	0.777825	1.49447	0.218333	0.35104	0.250322
bmb	6.70924	0.100439	6.28613	Up	1.1384e-23	1.39169e-19	5.67975	6.02606	8.42191	0	0.129234	0.172083
si:ch73-181m17.1	1.05669	0.132275	3.29317	Up	1.87539e-05	0.0008852	1.89509	1.01568	0.259303	0.049463	0.242899	0.104462
tln2a	7.2907	2.83736	1.78573	Up	0.00196395	0.0287192	3.29388	7.35436	11.2239	1.97999	2.21763	4.31448
ccl34a.3	5.6798	0.336146	3.38426	Up	4.38114e-05	0.00172426	6.48907	5.15976	5.39056	0	0.780833	0.227605
loxl2a	33.1172	3.00727	3.51178	Up	2.80368e-10	7.45108e-08	45.7496	35.5834	18.0185	4.87449	1.50826	2.63907
timm10	63.9688	17.291	1.77386	Up	0.000731641	0.0142652	47.9279	60.7535	83.2249	10.1997	8.13623	33.5372
b3gat3	3.79585	1.53039	1.47332	Up	0.00226492	0.0317551	3.08225	3.15951	5.14579	0.964059	1.23678	2.39034
gnl3	174.393	51.4032	1.84848	Up	3.62699e-06	0.000254827	158.839	168.614	195.727	54.8656	37.979	61.3651
mmp13a	8.72022	0.383466	3.74524	Up	0.000394126	0.00921261	20.0268	4.97601	1.15786	0.058396	0.628521	0.46348
nrd1a	11.4227	4.23165	1.26478	Up	0.00416185	0.0479432	12.0223	10.9619	11.2838	4.36761	4.01722	4.31013
npm1a	506.877	148.221	2.06331	Up	3.21595e-05	0.00133724	425.109	543.243	552.28	174.621	106.246	163.798
uck2a	7.51701	2.41537	1.43235	Up	0.00121317	0.0202057	7.02759	6.4136	9.10985	1.83848	1.83577	3.57185
cfhl2	4.61309	1.36393	1.66139	Up	0.0015203	0.0239506	4.14438	6.0877	3.60719	0.891348	0.746264	2.45417
znf1116	1.28335	0.219924	2.42489	Up	0.000338814	0.00831728	0.74668	0.995551	2.10783	0.253614	0.087088	0.319069
CCDC134	1.85635	0.185277	3.16635	Up	0.000233414	0.00639794	1.36238	1.36113	2.84553	0.453971	0.101861	0
tomm22	102.988	21.2039	2.2171	Up	3.79129e-07	3.76817e-05	86.2728	94.6365	128.056	16.8855	14.7958	31.9303
cldnb	124.293	35.8886	1.74026	Up	0.00195914	0.0286832	230.575	98.6197	43.6838	37.2228	30.6469	39.7962
optc	10.0056	0.147648	5.71905	Up	2.68541e-08	3.73058e-06	5.23606	9.43613	15.3446	0	0	0.442945
ruvbl1	137.32	47.6644	1.44314	Up	0.00137406	0.0221609	124.933	118.052	168.973	30.9788	34.7681	77.2462
znf330	42.8378	9.34053	1.94767	Up	1.2617e-05	0.000653569	42.6058	42.3946	43.5131	9.15362	6.41864	12.4493
knop1	61.5735	22.7336	1.39542	Up	0.000284471	0.00736394	55.6846	54.9223	74.1137	25.7796	17.7996	24.6216
bicc2	4.10864	1.20246	1.57178	Up	0.000364052	0.00874406	5.19099	3.34207	3.79285	1.31015	1.37837	0.918848
pitrm1	11.8207	4.27838	1.33829	Up	0.00159407	0.0247304	13.0883	11.6654	10.7085	4.3587	2.66743	5.80901
si:dkey-32e6.3	1.27508	0.213558	2.65691	Up	0.00411512	0.0479432	1.0338	1.21392	1.57752	0.04238	0.034693	0.563601
CR762483.1	18.9258	1.82063	3.37845	Up	3.01869e-07	3.10113e-05	39.0074	7.63941	10.1306	2.37831	2.02896	1.05463
smim12	91.8468	19.9955	2.14191	Up	1.96098e-06	0.000153673	110.805	81.1525	83.5824	16.021	13.8459	30.1197
cbx7a	206.549	48.5363	2.05753	Up	0.00153819	0.0241081	305.175	176.395	138.077	81.1422	55.8008	8.66575
snap23.2	50.191	11.8357	2.18221	Up	0.000212182	0.00600965	103.053	25.4236	22.0969	12.6035	14.7107	8.19301
wdr75	51.6294	15.8573	1.69618	Up	1.51984e-05	0.000760467	47.4884	49.2368	58.163	16.0145	12.8728	18.6845
crygn2	20.4683	4.04553	2.13498	Up	0.000212787	0.00600965	8.12971	18.6063	34.6687	7.68904	2.10401	2.34356
si:dkeyp-27c8.2	20.4557	4.34031	2.15854	Up	0.000341005	0.00835427	34.2956	16.7779	10.2937	2.1237	3.23573	7.66149
tmx2a	8.5261	3.47991	1.94761	Up	0.00180888	0.027148	3.5996	8.79589	13.1828	3.13754	3.04955	4.25262
pdap1a	239.983	73.1857	1.65103	Up	0.000256608	0.00684941	245	221.428	253.521	49.844	50.4025	119.311
rnf126	7.88787	3.01782	1.27194	Up	0.00268146	0.0361023	5.01225	7.54642	11.105	2.60073	2.46401	3.98872
lepa	3.14003	0	9.08595	Up	1.26271e-12	6.42151e-10	5.41162	2.48122	1.52725	0	0	0
bxdc2	148.088	53.4975	1.45693	Up	0.000273948	0.00718592	165.846	141.78	136.639	53.3655	42.4347	64.6924
ets2	20.1869	6.52284	1.65032	Up	0.00395998	0.0470007	35.5184	17.8157	7.22662	7.95913	7.21933	4.39007
mcts1	91.5872	26.5439	1.70393	Up	2.57631e-05	0.00111686	96.8486	83.2776	94.6354	20.275	25.0578	34.2988
vars	38.1331	9.64441	1.5728	Up	0.000122776	0.00397072	38.6712	41.2107	34.5173	11.6225	3.8929	13.4178
ccdc58	13.7792	4.66841	1.46027	Up	0.00109777	0.0189551	17.2423	13.1681	10.9273	3.83325	4.34543	5.82656
sil1	28.2896	6.92783	1.93987	Up	6.08587e-06	0.000378811	36.7584	23.7613	24.349	6.58663	5.40104	8.79582
tcap	237.248	27.7003	3.02644	Up	4.05876e-13	2.36278e-10	179.826	242.668	289.248	32.5264	27.1365	23.4379
mrpl10	6.79214	1.57536	2.27551	Up	4.09448e-05	0.00163579	4.82847	6.87813	8.66981	1.36017	0.824489	2.54141
AL935186.10	59.3945	10.3123	2.70556	Up	0.00119509	0.0200136	148.412	13.7083	16.0633	4.21716	11.3536	15.3662
NCEH1	2.67852	0.565735	2.20444	Up	0.00407759	0.0479025	4.47882	3.15161	0.405131	0.592294	0.654566	0.450346
arl14	5.16337	1.07615	2.00442	Up	0.000703355	0.0138686	3.41654	4.1811	7.89246	0.755598	1.74222	0.730632
arrdc3b	32.0447	9.9032	1.68922	Up	0.00055517	0.0118034	47.4674	31.4214	17.2453	12.3713	10.4933	6.84499
dph5	39.7971	10.7952	1.75281	Up	8.84519e-06	0.000500613	35.5698	40.9557	42.8659	10.4332	8.64587	13.3065
npas4a	1.06599	0.205831	2.33255	Up	0.000515696	0.0111385	1.78026	0.82037	0.597345	0.358715	0.185294	0.073484
si:ch211-113d11.8	1.16568	0.0791633	5.99423	Up	2.2878e-05	0.00103587	2.51784	0.665609	0.313587	0.082244	0.115764	0.039482
si:dkeyp-61b2.1	3.35063	0.622623	2.4435	Up	0.0027272	0.0363845	4.79169	4.89725	0.362942	0.916188	0.619	0.332681
pa2g4a	191.026	78.4546	1.19671	Up	0.0020663	0.0298588	164.493	198.409	210.176	78.3848	62.144	94.8349
agk	24.9584	9.45028	1.32914	Up	0.00110627	0.0190481	23.5848	24.072	27.2185	9.09119	6.54456	12.7151
grwd1	111.631	34.4858	1.62971	Up	2.91597e-05	0.00124208	123.581	106.9	104.411	37.9314	29.4398	36.0863
tars	120.694	22.711	2.33497	Up	6.94918e-06	0.00041644	120.123	124.425	117.535	12.5262	12.6396	42.9671
ddx56	27.4034	8.93224	1.57316	Up	5.11016e-05	0.00192814	27.4877	25.896	28.8266	10.2046	7.3121	9.28002
mrto4	147.824	39.3625	1.8759	Up	5.09629e-06	0.000338599	160.084	133.536	149.852	51.5841	28.1412	38.3622
riok3	211.322	38.2842	2.3721	Up	3.83242e-09	7.32052e-07	229.5	199.566	204.901	37.8313	34.6082	42.4132
exosc7	11.0138	3.98633	1.43647	Up	0.000730896	0.0142652	11.4687	8.92373	12.6488	3.4391	2.85015	5.66976
nes	8.99415	1.71457	2.28503	Up	8.19295e-08	1.01171e-05	8.08013	9.02775	9.87457	1.22814	1.52982	2.38575
fosab	17.9734	1.44804	3.8253	Up	6.36901e-09	1.09664e-06	13.6243	19.9377	20.3582	1.56337	1.4213	1.35946
hspbp1	17.302	3.98907	1.7039	Up	0.000195038	0.00573159	20.4358	15.6997	15.7707	3.82407	2.8543	5.28883
mrpl43	12.8472	3.75367	2.34013	Up	0.000118782	0.00388921	10.1585	13.5642	14.819	4.27258	2.13455	4.85388
prmt1	49.371	14.5393	1.62583	Up	0.000486049	0.0106487	40.9657	47.0293	60.1178	8.91257	10.9396	23.7656
CU672227.1	5.34496	1.49279	1.67951	Up	0.00103903	0.0183822	4.9553	3.83899	7.2406	1.13973	1.94332	1.39531
tmx1	16.3659	5.42127	1.51489	Up	7.59719e-05	0.00263851	16.4276	15.6266	17.0435	5.34441	4.98089	5.93851
BX469936.1	1.56715	0.889565	2.03657	Up	0.000435404	0.00978459	2.08284	1.61966	0.998954	0.864616	0.798939	1.00514
CABZ01087514.1	2.65319	0.799164	1.89943	Up	0.00322403	0.0408857	2.05713	3.08335	2.8191	0.660991	0.197846	1.53866
polr1d	93.5247	20.5897	2.07966	Up	6.17848e-07	5.59496e-05	103.934	74.5719	102.068	15.4956	21.1701	25.1034
znf1081	1.89353	0.639854	1.61589	Up	0.00302182	0.0390918	1.35034	1.20875	3.1215	0.552932	0.769796	0.596834
gmpr	30.1365	9.41088	1.62445	Up	0.000145934	0.00456277	22.8144	35.9296	31.6655	10.7831	5.46929	11.9803
zgc:122979	4.80625	1.54444	1.67042	Up	0.000619006	0.0126291	5.80797	5.29715	3.31364	1.24756	1.23902	2.14673
dnajc25	17.2896	6.33511	1.37914	Up	0.0010044	0.0179592	14.6737	18.0507	19.1444	5.45956	4.64222	8.90355
txndc12	16.9821	5.31134	1.65629	Up	0.000715446	0.0140391	14.4989	16.4231	20.0244	2.65367	3.80814	9.47221
phb	107.273	30.7542	1.86228	Up	2.43924e-05	0.00108658	129.407	111.886	80.5256	23.3412	22.2201	46.7013
stoml2	48.0625	11.004	2.11375	Up	2.49749e-06	0.000188468	54.0989	47.564	42.5246	8.28223	7.03439	17.6953
hoxb6b	13.9189	3.29529	1.96444	Up	0.00041077	0.00946992	5.034	10.041	26.6816	3.17263	1.84363	4.86961
atp8b3	1.54105	0.496895	1.31302	Up	0.00209855	0.0301821	1.3285	1.61376	1.6809	0.058131	0.486416	0.946138
rrp7a	131.717	48.0602	1.38224	Up	0.000391211	0.00916198	137.604	122.039	135.509	54.072	49.6709	40.4378
sptssa	4.49218	1.3617	1.70061	Up	0.00042778	0.00964873	5.97366	3.93134	3.57153	0.89314	1.4278	1.76415
si:ch211-153b23.3	9.30389	0.918272	3.3398	Up	7.26384e-06	0.000426925	17.011	7.44505	3.45567	0.652443	1.84272	0.259654
wdr92	9.55118	3.59592	1.33607	Up	0.00381356	0.0459771	9.55513	9.84625	9.25214	2.60293	2.74453	5.44028
mustn1b	46.8174	4.94979	3.12832	Up	2.09504e-07	2.30737e-05	14.6909	26.9951	98.7662	4.19704	6.16439	4.48793
nudc	388.269	131.9	1.56	Up	0.000245269	0.00660442	421.26	349.63	393.918	111.798	93.2542	190.646
lonp1	9.28305	2.86785	1.66328	Up	0.000609514	0.0125876	9.16438	8.82202	9.86276	1.75085	1.60296	5.24975
g3bp1	26.3314	8.19152	3.03682	Up	2.87566e-07	3.0047e-05	19.4446	24.5923	34.9573	4.83396	5.44828	14.2923
moxd1	2.26782	0.306448	2.13933	Up	0.000383405	0.009066	4.37107	1.93609	0.496288	0.508166	0.411178	0
cxcl8a	1.99064	0.364915	2.66954	Up	0.00132577	0.021524	3.67198	0.794169	1.50578	0.501233	0.270297	0.323215
nuak1a	18.3119	5.90618	1.64995	Up	0.000275681	0.00718592	25.8668	18.4111	10.6579	5.91389	5.27051	6.53413
dnajc10	13.7682	4.19252	1.63473	Up	0.000224225	0.00623685	14.2119	13.721	13.3717	3.37145	2.60801	6.59811
bag3	32.6851	6.1958	2.29821	Up	5.49526e-06	0.000355448	16.6	28.186	53.2692	5.49944	3.43778	9.65018
si:ch211-40k21.5	11.9905	2.27028	1.86506	Up	4.63644e-05	0.00179541	10.8593	14.0732	11.039	2.58042	1.50127	2.72914
crls1	35.7024	14.5228	1.22083	Up	0.00160533	0.0247736	34.916	38.6146	33.5766	15.316	14.7811	13.4712
zgc:174153	5.52158	0.193372	4.39423	Up	0.00416274	0.0479432	0	3.46632	13.0984	0	0	0.580115
si:ch211-199o1.2	48.9592	1.68646	4.73314	Up	2.80899e-15	3.81554e-12	20.3548	38.3573	88.1655	1.06967	1.42159	2.56812
chrng	3.91471	0.973522	1.92348	Up	8.29284e-06	0.000475962	4.50808	3.4344	3.80164	0.89747	1.07065	0.952441
rrp36	33.1907	13.3232	1.22826	Up	0.00225461	0.0317379	35.1698	28.242	36.1603	15.0683	14.8677	10.0338
farsa	190.461	46.9681	1.90212	Up	1.65352e-06	0.00013387	216.646	173.259	181.477	50.3932	41.3065	49.2047
wdr4	7.67942	2.834	1.43259	Up	0.00142706	0.0227751	7.78358	6.4922	8.76248	4.14227	1.86591	2.49383
cars	18.345	5.22026	2.39916	Up	0.00038435	0.00907082	8.25763	18.6592	28.1182	6.23569	6.60953	2.81555
glrx3	33.4245	12.0853	1.43583	Up	0.00210671	0.0302639	35.2091	29.5775	35.4869	8.16747	8.89382	19.1948
xpo6	9.33706	3.59544	1.33035	Up	0.0032043	0.0407495	12.6996	9.63181	5.67973	3.80811	3.77806	3.20014
ube2e1	3.8427	0.626225	2.07048	Up	0.00132911	0.0215495	4.6221	4.15173	2.75426	0.650511	0.426423	0.801742
iars	63.488	14.0768	2.25368	Up	0.000490973	0.0107181	64.7266	70.2312	55.5064	17.7272	13.5714	10.9318
ndufaf7	7.96673	1.63786	2.1065	Up	4.87065e-05	0.00186657	10.7821	7.50379	5.61432	1.54866	1.29025	2.07466
thg1l	19.7756	6.87288	1.45026	Up	0.000252601	0.00677204	21.2342	16.2264	21.8661	7.81232	5.57855	7.22778
ifrd1	82.4194	21.8669	1.83148	Up	6.58739e-06	0.000398668	88.8861	76.9531	81.4189	19.1233	18.5611	27.9165
unc45b	41.1571	3.92646	3.27117	Up	6.66018e-09	1.13084e-06	29.5736	41.4604	52.4374	1.95622	1.81635	8.00681
ttf2	12.3306	2.8921	1.86146	Up	0.00404723	0.0477581	10.3185	12.9343	13.739	1.3997	2.61561	4.66097
imp4	30.3493	5.72291	2.35671	Up	2.61881e-08	3.72267e-06	31.1598	26.8002	33.088	7.06994	3.85653	6.24225
trim55a	27.4314	6.86119	1.94007	Up	0.000286731	0.00737955	12.2227	31.1428	38.9288	3.67989	4.64237	12.2613
si:dkey-122a22.2	2.58094	0.754425	1.73788	Up	0.00191058	0.0282771	2.63207	3.06809	2.04266	0.524898	0.437707	1.30067
prmt5	16.238	3.3345	2.18576	Up	1.30986e-06	0.000109678	11.2526	15.1108	22.3505	2.4346	2.49909	5.06982
eva1a	2.30905	0.773889	1.50229	Up	0.00347696	0.0435065	1.1644	1.88416	3.8786	0.565537	0.618627	1.1375
mpv17l2	6.18334	1.47496	1.90068	Up	0.000269933	0.00711427	6.91355	6.19007	5.44641	1.06791	0.665001	2.69197
esf1	92.4422	36.5954	1.38847	Up	0.000415189	0.00952286	86.1296	91.4763	99.7206	47.2005	29.6104	32.9754
marveld1	5.24786	1.2117	2.114	Up	9.02845e-06	0.00050863	6.03915	4.84996	4.85448	1.03601	0.817649	1.78145
si:dkey-34d22.1	8.59463	2.33962	1.85802	Up	0.000184584	0.0055172	13.2799	8.59523	3.9088	2.48459	2.17662	2.35764
pim1	19.9957	9.23486	1.20159	Up	0.00193959	0.0284652	19.5993	19.6733	20.7147	9.04917	8.07115	10.5842
acsl4b	18.329	5.59415	1.65784	Up	0.00362142	0.0444497	32.5414	17.353	5.09253	5.63009	5.86627	5.28611
noxo1b	2.37775	0.457423	2.23358	Up	0.00106202	0.0186273	3.50095	2.56555	1.06675	0.817864	0.447273	0.107131
trmt1	20.6135	4.92734	1.84417	Up	3.60566e-06	0.000254793	19.9194	21.2767	20.6445	5.77043	3.81337	5.19821
si:dkey-85k7.7	14.5736	3.50597	2.11861	Up	0.00242682	0.033599	25.1589	15.9718	2.59013	4.53916	4.12821	1.85054
rnd3b	30.3517	10.1196	1.38125	Up	0.00108533	0.0187935	29.5668	27.9783	33.5099	8.73849	7.43745	14.1828
wdr89	2.19151	0.821069	1.32187	Up	0.00250282	0.0344173	2.37673	1.82407	2.37372	0.879561	0.707854	0.875793
hsd11b2	10.4438	2.37141	2.12871	Up	8.44977e-06	0.00048144	12.8644	10.5746	7.89255	1.3632	2.76342	2.98759
nup107	28.2301	13.7272	1.24922	Up	0.00272881	0.0363845	22.1894	29.2923	33.2085	8.2851	11.2868	21.6098
yme1l1a	4.48494	1.63896	2.34321	Up	0.00232018	0.032232	4.24038	4.60733	4.60709	1.84285	0.138251	2.93579
cdk2ap2	19.3454	7.40685	1.39954	Up	0.00283842	0.0373793	19.0419	16.4696	22.5247	5.41798	6.65892	10.1436
ipo9	5.70946	1.81325	1.53388	Up	0.000343029	0.00838705	4.18708	5.79997	7.14133	1.52935	1.30956	2.60085
wdr36	18.9994	7.49425	1.26082	Up	0.00137355	0.0221609	19.2047	17.4379	20.3556	9.03527	5.45426	7.99322
slirp	230.839	82.6077	1.42044	Up	0.000493382	0.0107324	248.833	192.411	251.271	72.4322	63.8935	111.497
ostc	10.9212	3.86483	1.46288	Up	0.0019694	0.0287646	12.1062	10.7794	9.87811	2.51125	3.11038	5.97285
prl	4.1005	0.291578	3.84118	Up	2.44976e-05	0.00108658	6.66605	2.66382	2.97163	0.755694	0.11904	0
BX469930.1	2.6007	0.059577	5.38046	Up	3.8073e-13	2.32721e-10	2.24143	2.05983	3.50084	0.053425	0.056799	0.068507
si:dkey-79d12.5	7.03674	0.911083	2.8746	Up	2.47341e-11	8.39928e-09	8.36492	6.87237	5.87292	1.11949	0.671311	0.942448
smfn	29.1953	6.05786	2.18662	Up	2.588e-07	2.72744e-05	25.2365	28.1239	34.2255	4.30621	5.43438	8.433
si:ch211-153b23.4	11.5521	1.3599	3.07192	Up	8.86115e-07	7.68281e-05	22.4045	8.12449	4.12733	1.24421	1.85631	0.979168
